# Supplementary material for: Whole genome shotgun sequencing revealed highly polymorphic genome regions and genes in Escherichia coli O157:H7 isolates collected from a single feedlot
Source: PLoS One. 2018 Aug 28;13(8):e0202775. doi: 10.1371/journal.pone.0202775 (PMC6112667; doi:10.1371/journal.pone.0202775)
Supplement: S1 Table — (XLSX) [file pone.0202775.s003.xlsx]

## Sheet: snp-count-byIsolates
	S1 Table. Number of SNVs in individual E coli K157:H7 isolates
	Isolate ID	Number of SNVs
	KSU001	1957
	KSU002	2017
	KSU003	2069
	KSU004	1923
	KSU005	2109
	KSU006	2076
	KSU007	1923
	KSU008	2009
	KSU009	1946
	KSU010	1932
	KSU011	2041
	KSU012	2023
	KSU013	1887
	KSU014	1861
	KSU015	1872
	KSU016	1941
	KSU017	2043
	KSU018	2010
	KSU019	2082
	KSU020	2049
	KSU022	2073
	KSU023	1986
	KSU024	2140
	KSU025	2307
	KSU026	2281
	KSU027	2250
	KSU028	2314
	KSU029	2129
	KSU030	2083
	KSU031	2017
	KSU032	2031
	KSU033	2067
	KSU034	2057
	KSU035	1985
	KSU036	1890
	KSU037	1884
	KSU038	2000
	KSU039	2041
	KSU040	1995
	KSU041	2009
	KSU042	1920
	KSU043	1930
	KSU044	1892
	KSU045	1921
	KSU046	1915
	KSU047	2082
	KSU048	2026
	KSU049	2163
	KSU050	2049
	KSU051	1960
	KSU052	2084
	KSU053	2215
	KSU054	2143
	KSU055	2094
	KSU056	2129
	KSU057	2059
	KSU058	2020
	KSU059	2078
	KSU060	2065
	KSU061	2069
	KSU062	1981
	KSU063	2019
	KSU064	2088
	KSU065	2048
	KSU066	1992
	KSU067	1995
	KSU068	1971
	KSU069	1989
	KSU070	1956
	KSU071	1932
	KSU072	1954
	KSU073	1953
	KSU074	2002
	KSU075	1976
	KSU076	1887
	KSU077	2076
	KSU078	2078
	KSU079	2105
	KSU080	2044
	KSU081	2250
	KSU082	2252
	KSU083	2023
	KSU084	2004
	KSU085	1984
	KSU086	2080
	KSU087	1975
	KSU088	2104
	KSU089	1949
	KSU090	1902
	KSU091	1970
	KSU092	1920
	KSU093	1925
	KSU094	2028
	KSU095	2038
	KSU096	1998
	KSU097	2158
	KSU098	1884
	KSU099	1993
	KSU100	1976
	KSU101	2025
	KSU102	2017
	KSU103	2257
	KSU104	2200
	KSU105	2357
	KSU106	2271
	KSU107	2109
	KSU108	2088
	KSU109	2041
	KSU110	1998
	KSU111	1994
	KSU112	1928
	KSU113	2317
	KSU114	2236
	KSU116	2332
	KSU117	2322
	KSU118	1986
	KSU119	1887
	KSU120	2031
	KSU122	1945
	KSU123	1887
	KSU125	1959
	KSU126	2002
	KSU127	1966
	KSU128	1932
	KSU130	2079
	KSU131	1975
	KSU132	1937
	KSU133	1880
	KSU134	1838
	KSU135	1798
	KSU136	1841
	KSU137	1869
	KSU138	1913
	KSU139	1987
	KSU140	1993
	KSU141	1921
	KSU151	2022
	KSU152	1970
	KSU153	1973
	KSU155	1980
	KSU164	2014
	KSU167	2070
	KSU168	2187
	KSU169	1999
	KSU170	1976
	KSU171	2104
	KSU172	2052
	KSU173	2267
	KSU174	1960
	KSU175	1987
	KSU176	2116
	KSU177	2144
	KSU178	2298
	KSU179	2223
	KSU180	2212
	KSU181	2352
	KSU182	2295
	KSU187	1974
	KSU188	1873
	KSU189	1964
	KSU190	1959
	KSU192	1851
	KSU193	1972
	KSU194	1958
	KSU195	1898
	KSU196	1959
	KSU197	1861
	KSU199	1997
	KSU200	2057
	KSU201	2017
	KSU202	1952
	KSU203	1948
	KSU204	1965
	KSU205	2086
	KSU207	2046
	KSU208	2109
	KSU209	2099
	KSU210	2156
	KSU211	2053
	KSU212	2039
	KSU213	2301
	KSU214	2406
	KSU215	2298
	KSU216	2051
	KSU217	2062
	KSU218	2000
	KSU219	1949
	KSU220	1889
	KSU221	1965
	KSU222	1885
	KSU223	1884
	KSU224	2137
	KSU225	2046
	KSU226	1944
	KSU227	1986
	KSU228	1979
	KSU229	1936
	KSU230	1928
	KSU231	2197
	KSU232	2259
	KSU233	1959
	KSU234	1978
	KSU235	1947
	KSU236	2000
	KSU237	2065
	KSU238	1980
	KSU239	1892
	KSU240	2279
	KSU241	2284
	KSU242	1947
	KSU243	1975
	KSU244	1798
	KSU245	1939
	KSU246	2017
	KSU247	1811
	KSU248	1920
	KSU249	2030
	KSU250	2141
	KSU251	2006
	KSU252	2059
	KSU253	1994
	KSU254	1989
	KSU256	1999
	KSU257	1928
	KSU258	2046
	KSU259	1890
	KSU260	1898
	KSU261	2065
	KSU262	2070
	KSU263	2211
	KSU264	2222
	KSU265	2075
	KSU266	2235
	KSU267	1967
	KSU268	1869
	KSU269	2303
	KSU270	1981
	KSU271	1871
	KSU272	1862
	KSU273	1892
	KSU274	1973
	KSU275	2039
	KSU276	1954
	KSU277	1980
	KSU278	1938
	KSU279	1971
	KSU280	1920
	KSU281	2128
	KSU282	2055
	KSU283	2048
	KSU284	2142
	KSU285	2039
	KSU286	1998
	KSU287	2030
	KSU288	2031
	KSU289	1981
	KSU290	2299
	KSU291	2273
	KSU292	2209
	KSU293	1995
	KSU294	2169
	KSU295	2120
	KSU296	1976
	KSU297	2006
	KSU298	1952
	KSU299	2057
	KSU300	2041
	KSU301	2134
	KSU302	2186
	KSU303	2215
	KSU304	2100
	KSU305	2049
	KSU306	2123
	KSU307	2082
	KSU308	2320
	KSU309	2405
	KSU310	2308
	KSU311	2321
	KSU312	2329
