# Supplementary material for: Whole genome shotgun sequencing revealed highly polymorphic genome regions and genes in Escherichia coli O157:H7 isolates collected from a single feedlot
Source: PLoS One. 2018 Aug 28;13(8):e0202775. doi: 10.1371/journal.pone.0202775 (PMC6112667; doi:10.1371/journal.pone.0202775)
Supplement: S2 Table — (XLSX) [file pone.0202775.s004.xlsx]

## Sheet: Sheet1
	S2 Table. Clade profile for the E. coli O157:H7 collected by KSU
	Isolate ID	Clade ID
	KSU001	6
	KSU002	7
	KSU003	7
	KSU004	6
	KSU005	6
	KSU006	6
	KSU007	6
	KSU008	6
	KSU009	6
	KSU010	6
	KSU011	6
	KSU012	6
	KSU013	6
	KSU014	6
	KSU015	6
	KSU016	6
	KSU017	6
	KSU018	6
	KSU019	6
	KSU020	6
	KSU021	6
	KSU022	7
	KSU023	6
	KSU024	7
	KSU025	8
	KSU026	8
	KSU027	6
	KSU028	8
	KSU029	6
	KSU030	6
	KSU031	6
	KSU032	6
	KSU033	6
	KSU034	6
	KSU035	6
	KSU036	6
	KSU037	6
	KSU038	6
	KSU039	6
	KSU040	6
	KSU041	6
	KSU042	6
	KSU043	6
	KSU044	6
	KSU045	6
	KSU046	6
	KSU047	6
	KSU048	6
	KSU049	6
	KSU050	6
	KSU051	6
	KSU052	6
	KSU053	6
	KSU054	6
	KSU055	6
	KSU056	6
	KSU057	6
	KSU058	6
	KSU059	6
	KSU060	6
	KSU061	6
	KSU062	6
	KSU063	6
	KSU064	6
	KSU065	6
	KSU066	6
	KSU067	6
	KSU068	6
	KSU069	6
	KSU070	6
	KSU071	6
	KSU072	6
	KSU073	6
	KSU074	6
	KSU075	6
	KSU076	6
	KSU077	7
	KSU078	7
	KSU079	7
	KSU080	6
	KSU081	8
	KSU082	7
	KSU083	6
	KSU084	7
	KSU085	6
	KSU086	6
	KSU087	6
	KSU088	6
	KSU089	6
	KSU090	6
	KSU091	6
	KSU092	6
	KSU093	6
	KSU094	7
	KSU095	7
	KSU096	6
	KSU097	7
	KSU098	7
	KSU099	7
	KSU100	7
	KSU101	7
	KSU102	7
	KSU103	8
	KSU104	8
	KSU105	8
	KSU106	8
	KSU107	6
	KSU108	6
	KSU109	6
	KSU110	6
	KSU111	6
	KSU112	6
	KSU113	8
	KSU114	8
	KSU116	8
	KSU117	8
	KSU118	6
	KSU119	6
	KSU120	6
	KSU122	6
	KSU123	6
	KSU125	6
	KSU126	7
	KSU127	6
	KSU128	6
	KSU130	6
	KSU131	6
	KSU132	6
	KSU133	6
	KSU134	6
	KSU135	6
	KSU136	6
	KSU137	6
	KSU138	6
	KSU139	6
	KSU140	6
	KSU141	6
	KSU151	-
	KSU152	6
	KSU153	6
	KSU155	-
	KSU164	6
	KSU167	6
	KSU168	6
	KSU169	6
	KSU170	6
	KSU171	6
	KSU172	6
	KSU173	8
	KSU174	6
	KSU175	6
	KSU176	6
	KSU177	6
	KSU178	8
	KSU179	8
	KSU180	8
	KSU181	8
	KSU182	8
	KSU187	6
	KSU188	6
	KSU189	6
	KSU190	6
	KSU192	6
	KSU193	6
	KSU194	6
	KSU195	6
	KSU196	6
	KSU197	6
	KSU199	7
	KSU200	7
	KSU201	7
	KSU202	7
	KSU203	7
	KSU204	7
	KSU205	7
	KSU207	7
	KSU208	7
	KSU209	7
	KSU210	7
	KSU211	7
	KSU212	7
	KSU213	8
	KSU214	8
	KSU215	8
	KSU216	6
	KSU217	6
	KSU218	6
	KSU219	6
	KSU220	6
	KSU221	6
	KSU222	6
	KSU223	6
	KSU224	6
	KSU225	6
	KSU226	6
	KSU227	6
	KSU228	6
	KSU229	6
	KSU230	6
	KSU231	8
	KSU232	8
	KSU233	6
	KSU234	6
	KSU235	6
	KSU236	6
	KSU237	6
	KSU238	6
	KSU239	6
	KSU240	8
	KSU241	8
	KSU242	6
	KSU243	6
	KSU244	6
	KSU245	6
	KSU246	6
	KSU247	-
	KSU248	6
	KSU249	6
	KSU250	6
	KSU251	6
	KSU252	6
	KSU253	6
	KSU254	6
	KSU256	6
	KSU257	6
	KSU258	6
	KSU259	6
	KSU260	6
	KSU261	6
	KSU262	6
	KSU263	6
	KSU264	6
	KSU265	6
	KSU266	8
	KSU267	6
	KSU268	6
	KSU269	8
	KSU270	6
	KSU271	6
	KSU272	6
	KSU273	6
	KSU274	6
	KSU275	7
	KSU276	6
	KSU277	6
	KSU278	6
	KSU279	7
	KSU280	6
	KSU281	7
	KSU282	7
	KSU283	6
	KSU284	6
	KSU285	6
	KSU286	7
	KSU287	7
	KSU288	7
	KSU289	6
	KSU290	8
	KSU291	8
	KSU292	8
	KSU293	6
	KSU294	7
	KSU295	7
	KSU296	6
	KSU297	7
	KSU298	7
	KSU299	7
	KSU300	7
	KSU301	7
	KSU302	7
	KSU303	7
	KSU304	7
	KSU305	6
	KSU306	7
	KSU307	7
	KSU308	8
	KSU309	8
	KSU310	8
	KSU311	8
	KSU312	8
