# Supplementary material for: Whole genome shotgun sequencing revealed highly polymorphic genome regions and genes in Escherichia coli O157:H7 isolates collected from a single feedlot
Source: PLoS One. 2018 Aug 28;13(8):e0202775. doi: 10.1371/journal.pone.0202775 (PMC6112667; doi:10.1371/journal.pone.0202775)
Supplement: S4 Table — (XLSX) [file pone.0202775.s006.xlsx]

## Sheet: all.snp.annotation
	S4 Table. SNVs identified from the KSU E. coli O157:H7 isolates using Sakai strain as reference
	DNA type	position	Reference base	Alternative base	Allele Frequency	SNV effects
	Chromosome	4192125	A	C	0.007	synonymous_variant
	Chromosome	5056916	G	A	0.007	synonymous_variant
	Chromosome	1184486	A	T	0.004	missense_variant
	Chromosome	5198376	A	C	0.511	missense_variant
	Chromosome	1601416	C	T	0.679	synonymous_variant
	Chromosome	2446942	C	T	0.111	synonymous_variant
	Chromosome	2030915	C	T	0.096	missense_variant
	Chromosome	1931094	C	T	0.511	synonymous_variant
	Chromosome	1930956	A	G	0.504	synonymous_variant
	Chromosome	4546624	G	A	0.021	synonymous_variant
	Chromosome	4058003	C	T	0.421	synonymous_variant
	Chromosome	752697	C	T	0.111	synonymous_variant
	Chromosome	5376424	T	C	0.761	synonymous_variant
	Chromosome	2149417	A	C	0.111	missense_variant
	Chromosome	2271415	G	T	0.111	missense_variant
	Chromosome	2453975	C	T	0.111	missense_variant
	Chromosome	651644	T	C	0.521	synonymous_variant
	Chromosome	123544	G	A	0.007	missense_variant
	Chromosome	2370797	T	C	0.111	synonymous_variant
	Chromosome	1923137	G	A	0.525	synonymous_variant
	Chromosome	2427620	G	T	0.482	missense_variant
	Chromosome	3506470	T	G	0.007	missense_variant
	Chromosome	2247341	G	T	0.139	missense_variant
	Chromosome	552072	A	G	0.254	missense_variant
	Chromosome	5386566	A	T	0.5	missense_variant
	Chromosome	242232	T	C	0.093	missense_variant
	Chromosome	1628057	C	T	0.007	missense_variant
	Chromosome	1921901	C	G	0.661	synonymous_variant
	Chromosome	2941600	T	G	0.007	missense_variant
	Chromosome	1922366	C	T	0.55	synonymous_variant
	Chromosome	2430431	G	A	0.121	missense_variant
	Chromosome	1598325	G	T	0.004	synonymous_variant
	Chromosome	5046782	T	A	0.007	synonymous_variant
	Chromosome	5046749	T	C	0.007	synonymous_variant
	Chromosome	861980	G	A	0.118	missense_variant
	Chromosome	912752	T	C	0.946	synonymous_variant
	Chromosome	1927514	G	T	0.161	missense_variant
	Chromosome	2840084	G	A	0.161	synonymous_variant
	Chromosome	660775	G	T	0.65	missense_variant
	Chromosome	270627	A	G	0.954	missense_variant
	Chromosome	2931418	A	G	0.118	missense_variant
	Chromosome	5246821	T	C	0.864	synonymous_variant
	Chromosome	5044554	C	T	0.007	synonymous_variant
	Chromosome	1922197	A	G	0.668	synonymous_variant
	Chromosome	2210462	T	C	0.407	missense_variant
	Chromosome	2210462	T	C	0.407	synonymous_variant
	Chromosome	4257846	C	A	0.661	missense_variant
	Chromosome	2202739	T	A	0.004	synonymous_variant
	Chromosome	826657	T	C	0.764	stop_lost&splice_region_variant
	Chromosome	364329	T	C	0.146	missense_variant
	Chromosome	2372262	G	A	0.004	synonymous_variant
	Chromosome	1596890	T	C	0.854	synonymous_variant
	Chromosome	1598834	G	C	0.068	synonymous_variant
	Chromosome	1302141	G	A	0.104	synonymous_variant
	Chromosome	3949305	A	T	0.782	missense_variant
	Chromosome	5058165	A	G	0.007	synonymous_variant
	Chromosome	4046817	C	T	0.839	missense_variant
	Chromosome	2240473	G	T	0.146	missense_variant
	Chromosome	5048724	G	A	0.007	missense_variant
	Chromosome	3007374	C	T	0.104	synonymous_variant
	Chromosome	315700	T	A	0.146	missense_variant
	Chromosome	331010	C	A	0.843	missense_variant
	Chromosome	3015872	T	C	0.1	missense_variant
	Chromosome	2852146	G	A	0.146	synonymous_variant
	Chromosome	3626510	G	A	0.146	missense_variant
	Chromosome	4330229	T	C	0.568	missense_variant
	Chromosome	474603	C	A	0.854	missense_variant
	Chromosome	734071	G	A	0.007	missense_variant
	Chromosome	2468683	A	C	0.221	missense_variant
	Chromosome	1267072	C	A	0.729	synonymous_variant
	Chromosome	1906974	C	T	0.1	missense_variant
	Chromosome	1773203	C	A	0.025	synonymous_variant
	Chromosome	307584	G	A	0.646	synonymous_variant
	Chromosome	1435817	G	A	0.068	missense_variant
	Chromosome	1939080	A	C	0.529	synonymous_variant
	Chromosome	1435859	A	G	0.064	missense_variant
	Chromosome	306971	C	T	0.675	synonymous_variant
	Chromosome	3304097	T	G	0.771	missense_variant
	Chromosome	4687603	A	C	0.061	synonymous_variant
	Chromosome	1096481	G	A	0.521	synonymous_variant
	Chromosome	2169486	G	A	0.007	missense_variant
	Chromosome	2025633	A	C	0.243	synonymous_variant
	Chromosome	157682	G	A	0.1	synonymous_variant
	Chromosome	3594111	C	T	0.1	synonymous_variant
	Chromosome	3541163	C	A	0.1	missense_variant
	Chromosome	1598468	G	T	0.079	synonymous_variant
	Chromosome	3194265	G	A	0.129	synonymous_variant
	Chromosome	3028649	G	A	0.525	synonymous_variant
	Chromosome	1923611	C	T	0.521	synonymous_variant
	Chromosome	2041566	C	A	0.568	synonymous_variant
	Chromosome	1354575	T	G	0.511	missense_variant
	Chromosome	2796191	A	G	0.768	synonymous_variant
	Chromosome	1922423	T	C	0.5	synonymous_variant
	Chromosome	1339360	C	T	0.004	missense_variant
	Chromosome	2636559	A	C	0.621	missense_variant
	Chromosome	2330900	T	C	0.139	synonymous_variant
	Chromosome	4021871	G	A	0.096	missense_variant
	Chromosome	5272385	C	T	0.146	stop_gained
	Chromosome	380444	G	A	0.139	synonymous_variant
	Chromosome	5293726	T	G	0.093	missense_variant
	Chromosome	300444	A	C	0.779	synonymous_variant
	Chromosome	2503102	G	A	0.611	synonymous_variant
	Chromosome	1879066	C	A	0.15	synonymous_variant
	Chromosome	1771467	T	C	0.007	missense_variant
	Chromosome	1365743	A	G	0.579	missense_variant
	Chromosome	2819504	G	A	0.004	missense_variant
	Chromosome	4795216	C	T	0.007	missense_variant
	Chromosome	329641	G	T	0.868	missense_variant
	Chromosome	1601275	T	C	0.9	synonymous_variant
	Chromosome	3972555	C	T	0.107	synonymous_variant
	Chromosome	1923680	C	T	0.618	synonymous_variant
	Chromosome	1337516	T	A	0.621	missense_variant
	Chromosome	1955985	T	G	0.15	synonymous_variant
	Chromosome	48272	A	G	0.261	synonymous_variant
	Chromosome	1609759	A	G	0.007	synonymous_variant
	Chromosome	5042207	C	T	0.007	synonymous_variant
	Chromosome	2534244	A	C	0.146	missense_variant
	Chromosome	1609081	T	A	0.886	missense_variant
	Chromosome	2946884	G	C	0.889	synonymous_variant
	Chromosome	1373804	G	A	0.004	synonymous_variant
	Chromosome	1132200	C	T	0.618	missense_variant
	Chromosome	1923370	T	C	0.732	synonymous_variant
	Chromosome	2030050	A	G	0.893	missense_variant
	Chromosome	2202469	T	C	0.004	synonymous_variant
	Chromosome	3282642	G	A	0.118	stop_gained
	Chromosome	2592619	C	G	0.475	missense_variant
	Chromosome	384248	C	T	0.136	synonymous_variant
	Chromosome	3575017	C	T	0.118	synonymous_variant
	Chromosome	5419736	T	G	0.007	missense_variant
	Chromosome	3564305	C	T	0.1	missense_variant
	Chromosome	140500	C	T	0.154	missense_variant
	Chromosome	1171238	A	T	0.093	missense_variant
	Chromosome	2202602	G	T	0.004	missense_variant
	Chromosome	3667338	T	G	0.1	missense_variant
	Chromosome	1055925	C	T	0.586	synonymous_variant
	Chromosome	1480931	G	A	0.589	missense_variant
	Chromosome	4040447	G	A	0.571	stop_gained
	Chromosome	5223608	T	G	0.079	stop_lost&splice_region_variant
	Chromosome	5090472	G	A	0.057	missense_variant
	Chromosome	3885057	A	G	0.861	synonymous_variant
	Chromosome	1132962	T	G	0.132	missense_variant
	Chromosome	186110	C	T	0.107	missense_variant
	Chromosome	5198866	C	T	0.589	missense_variant
	Chromosome	5106168	A	G	0.839	missense_variant
	Chromosome	4721067	C	T	0.007	synonymous_variant
	Chromosome	2837952	G	C	0.164	missense_variant
	Chromosome	4077481	C	A	0.771	missense_variant
	Chromosome	2017103	G	A	0.143	missense_variant
	Chromosome	2381605	T	C	0.143	missense_variant
	Chromosome	1332943	G	A	0.546	synonymous_variant
	Chromosome	1925618	G	T	0.132	missense_variant
	Chromosome	1953609	C	T	0.096	synonymous_variant
	Chromosome	2223032	G	T	0.007	missense_variant
	Chromosome	545600	T	G	0.554	missense_variant
	Chromosome	777970	G	T	0.143	synonymous_variant
	Chromosome	48371	G	A	0.096	synonymous_variant
	Chromosome	5393732	C	A	0.554	missense_variant
	Chromosome	5393732	C	A	0.554	synonymous_variant
	Chromosome	338461	A	T	0.796	synonymous_variant
	Chromosome	1267057	C	T	0.671	synonymous_variant
	Chromosome	3903108	G	C	0.139	missense_variant
	Chromosome	1586170	G	A	0.136	missense_variant
	Chromosome	5053974	A	C	0.007	synonymous_variant
	Chromosome	1939811	G	A	0.136	synonymous_variant
	Chromosome	902203	T	G	0.004	missense_variant
	Chromosome	5226429	T	G	0.521	synonymous_variant
	Chromosome	5218749	T	C	0.143	missense_variant
	Chromosome	1923716	A	C	0.521	synonymous_variant
	Chromosome	358636	G	A	0.764	missense_variant
	Chromosome	733647	C	T	0.086	synonymous_variant
	Chromosome	1288491	A	G	0.104	synonymous_variant
	Chromosome	4237354	T	C	0.139	synonymous_variant
	Chromosome	4952288	A	G	0.007	missense_variant
	Chromosome	448415	T	A	0.136	missense_variant
	Chromosome	1923758	A	C	0.514	synonymous_variant
	Chromosome	3459833	G	A	0.136	missense_variant
	Chromosome	2997330	G	C	0.536	synonymous_variant
	Chromosome	1847364	C	T	0.011	missense_variant
	Chromosome	2247385	A	T	0.15	synonymous_variant
	Chromosome	1923084	A	C	0.332	synonymous_variant
	Chromosome	2479566	G	A	0.004	missense_variant
	Chromosome	2318255	T	C	0.286	missense_variant
	Chromosome	935246	G	T	0.211	missense_variant
	Chromosome	962635	G	A	0.1	missense_variant
	Chromosome	5054613	A	G	0.004	synonymous_variant
	Chromosome	85412	G	A	0.1	synonymous_variant
	Chromosome	2896969	C	A	0.789	missense_variant
	Chromosome	923294	C	G	0.104	synonymous_variant
	Chromosome	877930	C	T	0.004	synonymous_variant
	Chromosome	3606256	C	T	0.104	synonymous_variant
	Chromosome	3840833	G	A	0.1	synonymous_variant
	Chromosome	1723961	G	T	0.786	missense_variant
	Chromosome	3908069	T	C	0.007	start_lost
	Chromosome	4176430	G	A	0.104	synonymous_variant
	Chromosome	3344610	G	A	0.114	synonymous_variant
	Chromosome	3966164	C	A	0.007	missense_variant
	Chromosome	45878	A	C	0.125	missense_variant
	Chromosome	1059792	G	T	0.775	missense_variant
	Chromosome	432360	G	A	0.007	synonymous_variant
	Chromosome	1264454	C	A	0.661	synonymous_variant
	Chromosome	1288107	A	T	0.104	synonymous_variant
	Chromosome	4250354	T	C	0.104	missense_variant
	Chromosome	738388	C	T	0.096	synonymous_variant
	Chromosome	1623619	C	T	0.014	synonymous_variant
	Chromosome	1444934	G	A	0.007	missense_variant
	Chromosome	5090702	G	A	0.282	missense_variant
	Chromosome	1028723	C	A	0.007	synonymous_variant
	Chromosome	2480166	T	G	0.268	stop_lost&splice_region_variant
	Chromosome	4299874	G	A	0.15	synonymous_variant
	Chromosome	1062822	G	T	0.007	synonymous_variant
	Chromosome	352966	C	T	0.007	missense_variant
	Chromosome	1516610	A	G	0.086	missense_variant
	Chromosome	758890	T	G	0.161	missense_variant
	Chromosome	307432	C	T	0.764	missense_variant
	Chromosome	5047618	T	G	0.007	missense_variant
	Chromosome	1921727	T	C	0.646	synonymous_variant
	Chromosome	3361655	G	A	0.179	missense_variant
	Chromosome	1923476	T	C	0.646	synonymous_variant
	Chromosome	1389168	A	G	0.446	missense_variant
	Chromosome	5044091	C	T	0.007	synonymous_variant
	Chromosome	3981094	C	T	0.65	missense_variant
	Chromosome	3069057	G	A	0.121	missense_variant
	Chromosome	5049170	G	A	0.007	synonymous_variant
	Chromosome	1770697	G	T	0.004	missense_variant
	Chromosome	1475251	T	G	0.661	missense_variant
	Chromosome	5054085	G	A	0.007	synonymous_variant
	Chromosome	305931	C	T	0.836	synonymous_variant
	Chromosome	3954167	G	A	0.004	synonymous_variant
	Chromosome	1939446	T	G	0.679	synonymous_variant
	Chromosome	1608918	C	A	0.004	missense_variant
	Chromosome	1288329	G	A	0.121	synonymous_variant
	Chromosome	1258297	C	T	0.843	synonymous_variant
	Chromosome	2370799	A	C	0.007	missense_variant
	Chromosome	5042771	T	C	0.007	synonymous_variant
	Chromosome	166471	C	A	0.025	synonymous_variant
	Chromosome	1923856	A	G	0.675	synonymous_variant
	Chromosome	4337082	C	T	0.121	stop_gained
	Chromosome	1303887	T	C	0.114	synonymous_variant
	Chromosome	287783	A	G	0.868	synonymous_variant
	Chromosome	1289049	G	A	0.121	synonymous_variant
	Chromosome	2815868	T	G	0.121	missense_variant
	Chromosome	1508243	G	A	0.657	synonymous_variant
	Chromosome	1977073	A	C	0.382	missense_variant
	Chromosome	2627214	G	A	0.007	synonymous_variant
	Chromosome	5047441	A	G	0.007	missense_variant
	Chromosome	683170	A	C	0.561	missense_variant
	Chromosome	4058781	G	T	0.089	missense_variant
	Chromosome	1106135	C	T	0.575	synonymous_variant
	Chromosome	5047641	A	G	0.007	synonymous_variant
	Chromosome	253116	G	T	0.104	missense_variant
	Chromosome	4430782	T	G	0.293	missense_variant
	Chromosome	2458362	A	G	0.296	missense_variant
	Chromosome	4628567	T	A	0.007	synonymous_variant
	Chromosome	2701918	C	T	0.054	synonymous_variant
	Chromosome	3319142	C	T	0.664	synonymous_variant
	Chromosome	3479176	A	G	0.114	missense_variant
	Chromosome	1930333	T	G	0.657	synonymous_variant
	Chromosome	282093	C	T	0.164	synonymous_variant
	Chromosome	2866726	T	A	0.171	missense_variant
	Chromosome	3919218	G	A	0.179	missense_variant
	Chromosome	1443429	A	C	0.007	missense_variant
	Chromosome	3857905	T	G	0.004	missense_variant
	Chromosome	271369	C	T	0.061	synonymous_variant
	Chromosome	307139	T	C	0.011	synonymous_variant
	Chromosome	4170227	T	A	0.95	missense_variant
	Chromosome	1910712	A	G	0.168	synonymous_variant
	Chromosome	2209534	C	T	0.05	missense_variant
	Chromosome	413705	C	T	0.121	missense_variant
	Chromosome	1931943	C	A	0.643	synonymous_variant
	Chromosome	1354199	C	T	0.157	missense_variant
	Chromosome	1124089	A	C	0.95	missense_variant
	Chromosome	1609533	G	A	0.986	missense_variant
	Chromosome	2138268	C	T	0.007	missense_variant
	Chromosome	3878474	T	C	0.175	missense_variant
	Chromosome	1422111	A	G	0.007	missense_variant
	Chromosome	745039	A	T	0.982	missense_variant
	Chromosome	1923063	T	C	0.571	synonymous_variant
	Chromosome	721146	C	T	0.118	missense_variant
	Chromosome	1922030	T	A	0.686	synonymous_variant
	Chromosome	1625982	C	T	0.179	missense_variant
	Chromosome	1608995	A	C	0.154	synonymous_variant
	Chromosome	1835367	C	G	0.004	missense_variant
	Chromosome	2740459	T	C	0.3	synonymous_variant
	Chromosome	4227875	C	T	0.007	missense_variant
	Chromosome	4261335	G	C	0.004	missense_variant
	Chromosome	3559618	G	A	0.579	synonymous_variant
	Chromosome	3505389	A	G	0.036	missense_variant
	Chromosome	2344926	T	G	0.121	missense_variant
	Chromosome	5057748	G	C	0.007	synonymous_variant
	Chromosome	1924639	G	C	0.664	missense_variant
	Chromosome	1598522	G	A	0.379	synonymous_variant
	Chromosome	2425542	T	A	0.161	synonymous_variant
	Chromosome	2033176	T	G	0.993	missense_variant
	Chromosome	2202358	T	G	0.004	synonymous_variant
	Chromosome	1265054	C	A	0.843	missense_variant
	Chromosome	591084	C	T	0.036	synonymous_variant
	Chromosome	2283012	T	G	0.975	missense_variant
	Chromosome	1263436	C	A	0.639	missense_variant
	Chromosome	1916966	A	G	0.007	missense_variant
	Chromosome	1214995	C	T	0.625	missense_variant
	Chromosome	1443689	G	A	0.007	missense_variant
	Chromosome	3405292	G	A	0.171	synonymous_variant
	Chromosome	2242739	G	T	0.171	synonymous_variant
	Chromosome	1953402	G	T	0.171	synonymous_variant
	Chromosome	1961792	T	C	0.8	synonymous_variant
	Chromosome	904175	C	T	0.629	missense_variant
	Chromosome	4283723	A	T	0.171	synonymous_variant
	Chromosome	3626293	A	C	0.925	synonymous_variant
	Chromosome	2720346	A	T	0.639	missense_variant
	Chromosome	2497693	T	G	0.879	missense_variant
	Chromosome	2054889	A	T	0.171	missense_variant
	Chromosome	306427	C	T	0.011	missense_variant
	Chromosome	632644	T	A	0.918	missense_variant
	Chromosome	2373421	A	G	0.911	missense_variant
	Chromosome	5057296	G	A	0.007	missense_variant
	Chromosome	2210147	T	G	0.05	missense_variant
	Chromosome	580380	C	T	0.114	synonymous_variant
	Chromosome	2886825	G	A	0.007	missense_variant
	Chromosome	42340	C	T	0.639	synonymous_variant
	Chromosome	1132256	T	C	0.164	stop_lost&splice_region_variant
	Chromosome	1452417	A	G	0.007	synonymous_variant
	Chromosome	3266228	C	T	0.114	synonymous_variant
	Chromosome	1338134	T	A	0.079	synonymous_variant
	Chromosome	1288932	A	G	0.118	synonymous_variant
	Chromosome	2303380	G	A	0.114	missense_variant
	Chromosome	2411105	T	A	0.961	missense_variant
	Chromosome	4392343	G	T	0.129	missense_variant
	Chromosome	1019974	C	G	0.011	missense_variant
	Chromosome	1965317	A	T	0.961	missense_variant
	Chromosome	2477450	C	A	0.175	missense_variant
	Chromosome	1770685	C	A	0.004	synonymous_variant
	Chromosome	3926802	T	G	0.289	synonymous_variant
	Chromosome	2847538	T	C	0.171	missense_variant
	Chromosome	1773034	T	G	0.093	synonymous_variant
	Chromosome	385796	C	T	0.114	missense_variant
	Chromosome	1417777	G	C	0.929	stop_lost&splice_region_variant
	Chromosome	2404280	T	C	0.007	missense_variant
	Chromosome	1290729	A	G	0.114	missense_variant
	Chromosome	2998975	G	A	0.143	missense_variant
	Chromosome	1170972	A	G	0.011	synonymous_variant
	Chromosome	4200678	G	T	0.507	missense_variant
	Chromosome	1454452	C	T	0.175	missense_variant
	Chromosome	1925778	C	T	0.171	synonymous_variant
	Chromosome	4966334	A	T	0.964	missense_variant
	Chromosome	2814561	G	T	0.075	missense_variant
	Chromosome	2707243	G	A	0.125	missense_variant
	Chromosome	5160606	C	T	0.104	missense_variant
	Chromosome	5125321	A	T	0.007	missense_variant
	Chromosome	902572	T	G	0.168	missense_variant
	Chromosome	5402300	G	A	0.171	missense_variant
	Chromosome	660142	C	T	0.168	stop_gained
	Chromosome	1315774	G	A	0.168	missense_variant
	Chromosome	4396804	G	T	0.125	synonymous_variant
	Chromosome	5055752	G	A	0.007	synonymous_variant
	Chromosome	1288050	T	C	0.125	synonymous_variant
	Chromosome	274975	T	C	0.971	synonymous_variant
	Chromosome	1773659	T	C	0.004	missense_variant
	Chromosome	2363113	A	G	0.154	missense_variant
	Chromosome	64020	A	C	0.532	missense_variant
	Chromosome	5043492	T	G	0.007	missense_variant
	Chromosome	3038252	T	C	0.664	missense_variant
	Chromosome	1627244	T	C	0.004	synonymous_variant
	Chromosome	2011296	T	G	0.179	missense_variant
	Chromosome	731710	C	G	0.921	missense_variant
	Chromosome	1972096	C	T	0.325	missense_variant
	Chromosome	2259437	C	T	0.121	synonymous_variant
	Chromosome	3587532	T	G	0.304	synonymous_variant
	Chromosome	869058	C	T	0.179	missense_variant
	Chromosome	5042024	A	C	0.007	synonymous_variant
	Chromosome	2734856	G	A	0.668	missense_variant
	Chromosome	4707766	T	A	0.114	missense_variant
	Chromosome	4615137	A	C	0.039	synonymous_variant
	Chromosome	1228828	C	T	0.007	synonymous_variant
	Chromosome	2937939	A	G	0.179	synonymous_variant
	Chromosome	1922000	A	T	0.668	synonymous_variant
	Chromosome	1154260	C	T	0.661	synonymous_variant
	Chromosome	105851	T	G	0.007	missense_variant
	Chromosome	4056034	G	A	0.007	missense_variant
	Chromosome	903736	A	G	0.55	missense_variant
	Chromosome	1598152	G	A	0.179	synonymous_variant
	Chromosome	4125111	G	A	0.175	missense_variant
	Chromosome	386245	A	G	0.157	missense_variant
	Chromosome	2928581	A	G	0.843	synonymous_variant
	Chromosome	1926207	G	A	0.171	synonymous_variant
	Chromosome	1290158	A	C	0.121	synonymous_variant
	Chromosome	5009583	T	C	0.175	missense_variant
	Chromosome	1327041	C	T	0.121	synonymous_variant
	Chromosome	1965880	C	A	0.807	synonymous_variant
	Chromosome	1249081	C	T	0.007	synonymous_variant
	Chromosome	2550771	G	A	0.004	missense_variant
	Chromosome	3414001	A	G	0.864	synonymous_variant
	Chromosome	2653334	G	T	0.857	synonymous_variant
	Chromosome	262063	C	T	0.168	synonymous_variant
	Chromosome	1931200	A	G	0.546	missense_variant
	Chromosome	1583598	A	G	0.014	synonymous_variant
	Chromosome	3303171	G	T	0.564	missense_variant
	Chromosome	737131	C	T	0.118	missense_variant
	Chromosome	3979114	G	A	0.146	synonymous_variant
	Chromosome	1932880	T	C	0.643	synonymous_variant
	Chromosome	5046328	A	G	0.007	missense_variant
	Chromosome	1248973	A	G	0.007	synonymous_variant
	Chromosome	4512291	C	T	0.143	synonymous_variant
	Chromosome	5303294	T	C	0.939	synonymous_variant
	Chromosome	2788753	G	A	0.171	synonymous_variant
	Chromosome	1288193	G	A	0.118	missense_variant
	Chromosome	2831750	G	A	0.118	missense_variant
	Chromosome	24708	A	C	0.007	missense_variant
	Chromosome	2362050	G	A	0.111	synonymous_variant
	Chromosome	3137798	C	T	0.168	synonymous_variant
	Chromosome	5347449	A	G	0.114	synonymous_variant
	Chromosome	247626	G	T	0.114	missense_variant
	Chromosome	4274689	T	G	0.093	missense_variant
	Chromosome	1000811	A	G	0.943	synonymous_variant
	Chromosome	375317	A	C	0.936	missense_variant
	Chromosome	1724333	A	C	0.007	missense_variant
	Chromosome	2070195	G	A	0.018	missense_variant
	Chromosome	3917550	C	G	0.171	missense_variant
	Chromosome	2575641	G	A	0.629	missense_variant
	Chromosome	1595627	G	A	0.95	missense_variant
	Chromosome	270545	A	C	0.95	missense_variant
	Chromosome	305797	A	G	0.832	missense_variant
	Chromosome	5200942	T	C	0.268	missense_variant
	Chromosome	5046366	T	C	0.007	synonymous_variant
	Chromosome	3618183	C	T	0.557	synonymous_variant
	Chromosome	2262035	G	A	0.004	synonymous_variant
	Chromosome	1595104	G	A	0.004	synonymous_variant
	Chromosome	3008762	C	A	0.15	missense_variant
	Chromosome	294560	C	A	0.168	synonymous_variant
	Chromosome	1595752	A	G	0.95	synonymous_variant
	Chromosome	3104535	A	C	0.907	missense_variant
	Chromosome	1053643	C	T	0.111	stop_gained
	Chromosome	1269015	T	A	0.118	synonymous_variant
	Chromosome	5247820	C	G	0.007	synonymous_variant
	Chromosome	3983347	G	A	0.004	synonymous_variant
	Chromosome	1275028	G	A	0.832	synonymous_variant
	Chromosome	305920	C	A	0.825	synonymous_variant
	Chromosome	102481	C	T	0.171	missense_variant
	Chromosome	5054283	T	C	0.007	synonymous_variant
	Chromosome	2923733	C	T	0.146	missense_variant
	Chromosome	1757848	C	T	0.089	missense_variant
	Chromosome	5042651	T	C	0.007	synonymous_variant
	Chromosome	5057691	T	C	0.007	synonymous_variant
	Chromosome	1932089	A	G	0.632	missense_variant
	Chromosome	4950150	T	G	0.932	stop_lost&splice_region_variant
	Chromosome	4904906	G	A	0.121	synonymous_variant
	Chromosome	3061459	C	T	0.168	synonymous_variant
	Chromosome	205552	C	T	0.936	missense_variant
	Chromosome	4620815	T	C	0.946	missense_variant
	Chromosome	1445235	A	G	0.007	synonymous_variant
	Chromosome	3231830	G	T	0.114	missense_variant
	Chromosome	39899	T	G	0.164	missense_variant
	Chromosome	5175640	C	T	0.45	missense_variant
	Chromosome	5315062	G	T	0.171	stop_gained
	Chromosome	1268746	A	G	0.125	missense_variant
	Chromosome	4844595	A	C	0.007	missense_variant
	Chromosome	5070620	C	T	0.007	synonymous_variant
	Chromosome	2133822	C	T	0.175	missense_variant
	Chromosome	3577432	C	T	0.175	synonymous_variant
	Chromosome	269963	C	T	0.086	synonymous_variant
	Chromosome	418442	T	G	0.125	missense_variant
	Chromosome	1269627	T	C	0.564	synonymous_variant
	Chromosome	1290631	T	G	0.125	synonymous_variant
	Chromosome	5043392	C	T	0.007	synonymous_variant
	Chromosome	5406727	C	A	0.007	synonymous_variant
	Chromosome	3711472	G	A	0.575	synonymous_variant
	Chromosome	928214	G	A	0.079	missense_variant
	Chromosome	2527450	A	C	0.171	synonymous_variant
	Chromosome	4114882	C	T	0.111	missense_variant
	Chromosome	4100596	A	G	0.925	missense_variant
	Chromosome	4690099	A	G	0.018	missense_variant
	Chromosome	1930885	A	G	0.614	missense_variant
	Chromosome	5298676	T	G	0.171	missense_variant
	Chromosome	1965871	A	G	0.671	synonymous_variant
	Chromosome	3734395	A	C	0.879	missense_variant
	Chromosome	4757979	T	C	0.957	missense_variant
	Chromosome	3280954	G	A	0.111	missense_variant
	Chromosome	443589	C	T	0.168	missense_variant
	Chromosome	480944	C	T	0.004	missense_variant
	Chromosome	5056235	A	G	0.007	synonymous_variant
	Chromosome	1291390	C	T	0.071	synonymous_variant
	Chromosome	4150490	A	C	0.121	missense_variant
	Chromosome	5359810	G	A	0.15	synonymous_variant
	Chromosome	1930666	A	T	0.668	missense_variant
	Chromosome	5057803	G	C	0.007	missense_variant
	Chromosome	3752833	A	G	0.961	missense_variant
	Chromosome	2761524	C	T	0.168	missense_variant
	Chromosome	577338	T	C	0.121	synonymous_variant
	Chromosome	1202407	C	A	0.029	synonymous_variant
	Chromosome	2202517	G	T	0.007	missense_variant
	Chromosome	4485437	G	T	0.664	missense_variant
	Chromosome	4213984	G	T	0.968	missense_variant
	Chromosome	4964826	G	A	0.871	missense_variant
	Chromosome	1718838	T	G	0.125	missense_variant
	Chromosome	2497152	A	G	0.168	synonymous_variant
	Chromosome	4255525	T	C	0.125	missense_variant
	Chromosome	933875	T	C	0.964	synonymous_variant
	Chromosome	4086858	T	C	0.964	synonymous_variant
	Chromosome	1624823	A	G	0.004	missense_variant
	Chromosome	2939895	A	G	0.004	synonymous_variant
	Chromosome	1931811	A	G	0.589	synonymous_variant
	Chromosome	1823642	C	T	0.161	missense_variant
	Chromosome	1444626	G	T	0.007	synonymous_variant
	Chromosome	1598636	A	C	0.086	synonymous_variant
	Chromosome	1926218	T	C	0.164	missense_variant
	Chromosome	2940140	C	T	0.004	missense_variant
	Chromosome	3944571	A	C	0.657	synonymous_variant
	Chromosome	1608961	C	T	0.096	missense_variant
	Chromosome	300689	G	T	0.964	missense_variant
	Chromosome	4660184	G	A	0.936	missense_variant
	Chromosome	3576088	C	A	0.304	missense_variant
	Chromosome	5044497	C	T	0.007	synonymous_variant
	Chromosome	1090537	A	C	0.004	missense_variant
	Chromosome	5068001	A	G	0.007	synonymous_variant
	Chromosome	5127673	C	T	0.125	synonymous_variant
	Chromosome	5171964	G	T	0.121	missense_variant
	Chromosome	1313591	T	C	0.829	synonymous_variant
	Chromosome	837984	C	T	0.125	synonymous_variant
	Chromosome	1302813	G	T	0.121	synonymous_variant
	Chromosome	1927578	T	A	0.557	synonymous_variant
	Chromosome	925790	A	G	0.014	synonymous_variant
	Chromosome	2954312	A	T	0.121	missense_variant
	Chromosome	2934294	T	C	0.068	synonymous_variant
	Chromosome	1353214	G	A	0.179	missense_variant
	Chromosome	1931433	C	T	0.632	synonymous_variant
	Chromosome	4810439	T	C	0.954	missense_variant
	Chromosome	1931793	G	A	0.618	synonymous_variant
	Chromosome	270646	C	A	0.943	missense_variant
	Chromosome	2419218	A	G	0.954	synonymous_variant
	Chromosome	3735561	T	C	0.007	missense_variant
	Chromosome	2760677	G	A	0.007	missense_variant
	Chromosome	2244918	C	T	0.179	missense_variant
	Chromosome	3736729	T	G	0.175	missense_variant
	Chromosome	2016068	A	G	0.014	missense_variant
	Chromosome	2417042	C	T	0.654	missense_variant
	Chromosome	2138305	C	T	0.1	synonymous_variant
	Chromosome	306061	C	T	0.004	missense_variant
	Chromosome	2497606	G	A	0.004	missense_variant
	Chromosome	3477533	C	T	0.118	missense_variant
	Chromosome	3842831	C	T	0.007	synonymous_variant
	Chromosome	734534	C	T	0.125	synonymous_variant
	Chromosome	794724	C	T	0.125	synonymous_variant
	Chromosome	2632861	A	G	0.975	missense_variant
	Chromosome	1959992	C	T	0.168	synonymous_variant
	Chromosome	2923629	A	G	0.304	synonymous_variant
	Chromosome	1537161	T	C	0.964	synonymous_variant
	Chromosome	4806588	C	A	0.289	missense_variant
	Chromosome	2488046	C	A	0.946	missense_variant
	Chromosome	785504	A	C	0.007	missense_variant
	Chromosome	310032	G	A	0.832	synonymous_variant
	Chromosome	5056010	G	A	0.007	synonymous_variant
	Chromosome	4345094	G	A	0.161	synonymous_variant
	Chromosome	1598579	C	T	0.161	synonymous_variant
	Chromosome	3093517	G	T	0.007	synonymous_variant
	Chromosome	2168407	C	A	0.171	synonymous_variant
	Chromosome	2973990	G	A	0.654	synonymous_variant
	Chromosome	5057814	C	T	0.007	synonymous_variant
	Chromosome	5043968	T	G	0.007	synonymous_variant
	Chromosome	3605745	T	G	0.168	missense_variant
	Chromosome	333584	T	C	0.239	missense_variant
	Chromosome	4460789	G	A	0.121	missense_variant
	Chromosome	1756388	A	C	0.168	missense_variant
	Chromosome	4751002	G	A	0.004	missense_variant
	Chromosome	1263426	T	A	0.121	stop_gained
	Chromosome	1598277	G	A	0.796	synonymous_variant
	Chromosome	1929998	T	C	0.664	synonymous_variant
	Chromosome	5302520	C	G	0.121	missense_variant
	Chromosome	1434896	A	C	0.004	synonymous_variant
	Chromosome	5078662	T	A	0.007	missense_variant
	Chromosome	2210498	T	C	0.329	synonymous_variant
	Chromosome	5289725	C	T	0.661	missense_variant
	Chromosome	967383	T	C	0.15	missense_variant
	Chromosome	5187971	C	T	0.118	missense_variant
	Chromosome	1171933	C	G	0.004	missense_variant
	Chromosome	337933	T	G	0.039	synonymous_variant
	Chromosome	1205223	A	G	0.021	synonymous_variant
	Chromosome	1796521	A	G	0.043	synonymous_variant
	Chromosome	5054928	A	G	0.004	synonymous_variant
	Chromosome	125312	G	A	0.561	synonymous_variant
	Chromosome	4451098	G	A	0.971	missense_variant
	Chromosome	1933504	A	G	0.132	synonymous_variant
	Chromosome	1290461	C	T	0.125	synonymous_variant
	Chromosome	1288303	G	A	0.125	missense_variant
	Chromosome	4649828	G	A	0.118	synonymous_variant
	Chromosome	2111156	T	C	0.957	missense_variant
	Chromosome	2281424	G	A	0.007	synonymous_variant
	Chromosome	4479808	G	A	0.171	missense_variant
	Chromosome	417808	C	G	0.125	missense_variant
	Chromosome	4617900	C	A	0.036	missense_variant
	Chromosome	5120529	C	A	0.175	missense_variant
	Chromosome	1330738	G	A	0.007	synonymous_variant
	Chromosome	3603729	G	A	0.675	synonymous_variant
	Chromosome	1991446	C	T	0.007	missense_variant
	Chromosome	1465649	C	T	0.125	synonymous_variant
	Chromosome	4495444	G	A	0.121	synonymous_variant
	Chromosome	2552129	C	T	0.168	synonymous_variant
	Chromosome	5372495	G	T	0.168	missense_variant
	Chromosome	3739366	A	C	0.25	missense_variant
	Chromosome	1984857	G	A	0.121	missense_variant
	Chromosome	1172751	T	G	0.014	synonymous_variant
	Chromosome	2142518	G	T	0.1	missense_variant
	Chromosome	4330514	T	C	0.961	missense_variant
	Chromosome	3953595	G	A	0.004	missense_variant
	Chromosome	1284748	A	C	0.125	missense_variant
	Chromosome	1553563	T	C	0.004	synonymous_variant
	Chromosome	1922814	T	C	0.646	synonymous_variant
	Chromosome	308126	C	T	0.861	missense_variant
	Chromosome	1264907	C	A	0.85	synonymous_variant
	Chromosome	5006223	A	C	0.661	missense_variant
	Chromosome	1557870	G	A	0.018	synonymous_variant
	Chromosome	5055276	T	C	0.007	synonymous_variant
	Chromosome	5168571	G	A	0.139	missense_variant
	Chromosome	307404	G	A	0.85	missense_variant
	Chromosome	822741	C	G	0.164	missense_variant
	Chromosome	4619636	C	T	0.082	missense_variant
	Chromosome	734459	G	A	0.671	synonymous_variant
	Chromosome	3489720	T	C	0.154	synonymous_variant
	Chromosome	1256941	C	T	0.854	missense_variant
	Chromosome	2209703	A	G	0.064	synonymous_variant
	Chromosome	1443754	G	T	0.004	synonymous_variant
	Chromosome	5208733	C	T	0.675	synonymous_variant
	Chromosome	2099289	A	G	0.114	missense_variant
	Chromosome	3379642	C	T	0.121	missense_variant
	Chromosome	1649033	T	C	0.004	synonymous_variant
	Chromosome	1598457	A	G	0.082	synonymous_variant
	Chromosome	1601123	A	G	0.089	synonymous_variant
	Chromosome	1659774	A	T	0.168	missense_variant
	Chromosome	1275828	T	C	0.118	synonymous_variant
	Chromosome	1398751	A	G	0.011	missense_variant
	Chromosome	1781046	G	C	0.289	synonymous_variant
	Chromosome	1923198	G	A	0.164	synonymous_variant
	Chromosome	1409533	A	G	0.439	missense_variant
	Chromosome	1431026	C	T	0.121	missense_variant
	Chromosome	4752492	A	T	0.121	synonymous_variant
	Chromosome	789194	T	C	0.961	synonymous_variant
	Chromosome	1939865	C	A	0.168	missense_variant
	Chromosome	2245000	A	G	0.171	synonymous_variant
	Chromosome	3717657	A	C	0.061	stop_gained
	Chromosome	4274296	G	A	0.121	synonymous_variant
	Chromosome	1674314	G	T	0.007	missense_variant
	Chromosome	1923641	C	T	0.657	synonymous_variant
	Chromosome	1598624	G	T	0.089	missense_variant
	Chromosome	1003676	T	A	0.175	missense_variant
	Chromosome	1250697	T	G	0.839	missense_variant
	Chromosome	3153255	A	G	0.171	synonymous_variant
	Chromosome	1267717	A	G	0.8	synonymous_variant
	Chromosome	1618776	A	G	0.175	synonymous_variant
	Chromosome	357383	G	A	0.007	stop_gained
	Chromosome	1598606	T	G	0.146	synonymous_variant
	Chromosome	1923461	C	T	0.664	synonymous_variant
	Chromosome	1329562	C	T	0.171	synonymous_variant
	Chromosome	1931155	T	C	0.625	synonymous_variant
	Chromosome	5046680	G	A	0.007	synonymous_variant
	Chromosome	5308439	C	A	0.007	missense_variant
	Chromosome	255780	C	T	0.168	missense_variant
	Chromosome	4288749	C	G	0.164	missense_variant
	Chromosome	284852	A	T	0.675	missense_variant
	Chromosome	2618988	T	A	0.614	missense_variant
	Chromosome	4395620	A	G	0.282	synonymous_variant
	Chromosome	3622700	A	G	0.793	missense_variant
	Chromosome	1303905	A	G	0.118	synonymous_variant
	Chromosome	1337850	T	C	0.114	missense_variant
	Chromosome	1932109	A	T	0.629	synonymous_variant
	Chromosome	1598221	C	T	0.164	missense_variant
	Chromosome	1619812	A	G	0.004	synonymous_variant
	Chromosome	5048100	T	A	0.007	synonymous_variant
	Chromosome	4890697	C	A	0.264	missense_variant
	Chromosome	3598994	A	G	0.636	missense_variant
	Chromosome	1930132	T	C	0.664	synonymous_variant
	Chromosome	70555	C	T	0.114	missense_variant
	Chromosome	1264808	T	C	0.825	synonymous_variant
	Chromosome	1248559	T	C	0.657	synonymous_variant
	Chromosome	5047980	G	A	0.007	synonymous_variant
	Chromosome	3901821	G	A	0.007	synonymous_variant
	Chromosome	5173313	C	T	0.129	missense_variant
	Chromosome	1269062	T	C	0.004	missense_variant
	Chromosome	4578821	T	C	0.954	synonymous_variant
	Chromosome	1118907	A	C	0.136	missense_variant
	Chromosome	5002966	C	T	0.004	missense_variant
	Chromosome	112766	C	T	0.154	missense_variant
	Chromosome	2760758	G	A	0.171	missense_variant
	Chromosome	2080501	G	A	0.118	missense_variant
	Chromosome	2581533	A	G	0.936	missense_variant
	Chromosome	306744	T	C	0.821	missense_variant
	Chromosome	1288847	T	C	0.118	missense_variant
	Chromosome	142584	T	C	0.936	missense_variant
	Chromosome	4438924	T	C	0.586	synonymous_variant
	Chromosome	2252860	G	A	0.171	missense_variant
	Chromosome	1939667	C	T	0.161	synonymous_variant
	Chromosome	1623626	C	T	0.075	stop_gained
	Chromosome	1961690	G	C	0.821	synonymous_variant
	Chromosome	2015974	C	T	0.171	missense_variant
	Chromosome	2015974	C	T	0.171	synonymous_variant
	Chromosome	2223957	T	A	0.654	synonymous_variant
	Chromosome	2940160	C	T	0.007	missense_variant
	Chromosome	3433052	A	G	0.118	missense_variant
	Chromosome	1923337	G	T	0.632	synonymous_variant
	Chromosome	5074719	A	G	0.932	synonymous_variant
	Chromosome	589115	G	A	0.114	missense_variant
	Chromosome	3619652	C	T	0.111	missense_variant
	Chromosome	1620801	T	C	0.004	synonymous_variant
	Chromosome	1871593	C	A	0.004	missense_variant
	Chromosome	2593318	G	A	0.632	missense_variant
	Chromosome	2692204	T	C	0.004	synonymous_variant
	Chromosome	693221	G	A	0.157	synonymous_variant
	Chromosome	5244264	G	A	0.007	missense_variant
	Chromosome	421145	C	T	0.114	missense_variant
	Chromosome	3032476	G	A	0.639	missense_variant
	Chromosome	1207119	G	A	0.004	missense_variant
	Chromosome	2506685	C	T	0.439	missense_variant
	Chromosome	1987879	T	A	0.925	missense_variant
	Chromosome	5128634	G	A	0.257	synonymous_variant
	Chromosome	218091	T	C	0.854	stop_lost&splice_region_variant
	Chromosome	581525	A	G	0.125	missense_variant
	Chromosome	4800386	C	T	0.125	missense_variant
	Chromosome	3790437	C	G	0.114	missense_variant
	Chromosome	3069886	A	G	0.125	missense_variant
	Chromosome	1595884	T	G	0.946	synonymous_variant
	Chromosome	802852	T	C	0.282	synonymous_variant
	Chromosome	344391	G	A	0.625	missense_variant
	Chromosome	4714723	C	A	0.946	missense_variant
	Chromosome	3506479	T	A	0.125	missense_variant
	Chromosome	3955619	A	C	0.168	missense_variant
	Chromosome	2492528	G	A	0.125	missense_variant
	Chromosome	2730901	C	T	0.568	synonymous_variant
	Chromosome	1784369	T	G	0.164	synonymous_variant
	Chromosome	1302957	T	G	0.121	synonymous_variant
	Chromosome	4640773	G	T	0.121	missense_variant
	Chromosome	4452577	T	G	0.293	synonymous_variant
	Chromosome	4143190	T	C	0.957	synonymous_variant
	Chromosome	269870	C	G	0.657	synonymous_variant
	Chromosome	1790961	A	G	0.007	synonymous_variant
	Chromosome	1621834	G	A	0.007	missense_variant
	Chromosome	5359063	T	A	0.121	missense_variant
	Chromosome	1609016	T	G	0.139	synonymous_variant
	Chromosome	4081581	C	T	0.007	synonymous_variant
	Chromosome	3803256	G	A	0.129	missense_variant
	Chromosome	2168452	A	G	0.825	synonymous_variant
	Chromosome	1303755	A	T	0.121	synonymous_variant
	Chromosome	1032572	G	T	0.1	missense_variant
	Chromosome	3877906	C	T	0.643	missense_variant
	Chromosome	1666923	C	T	0.654	synonymous_variant
	Chromosome	1597541	G	A	0.118	missense_variant
	Chromosome	1984661	T	C	0.171	synonymous_variant
	Chromosome	637686	T	G	0.118	missense_variant
	Chromosome	2989546	T	G	0.171	missense_variant
	Chromosome	4005783	T	C	0.057	synonymous_variant
	Chromosome	4168502	A	G	0.171	missense_variant
	Chromosome	2923686	A	G	0.8	synonymous_variant
	Chromosome	4032354	G	A	0.118	synonymous_variant
	Chromosome	4699007	G	A	0.668	missense_variant
	Chromosome	1267973	C	T	0.257	missense_variant
	Chromosome	368883	C	T	0.114	missense_variant
	Chromosome	2375834	A	G	0.286	synonymous_variant
	Chromosome	1288685	C	T	0.114	missense_variant
	Chromosome	4725442	T	G	0.114	missense_variant
	Chromosome	615323	T	G	0.171	missense_variant
	Chromosome	999581	G	A	0.007	missense_variant
	Chromosome	18968	G	A	0.111	synonymous_variant
	Chromosome	1004607	C	T	0.614	missense_variant
	Chromosome	306062	G	A	0.836	synonymous_variant
	Chromosome	479233	T	A	0.004	missense_variant
	Chromosome	1953414	A	G	0.179	synonymous_variant
	Chromosome	2452725	G	A	0.179	missense_variant
	Chromosome	4778946	G	A	0.121	synonymous_variant
	Chromosome	1003246	A	T	0.179	synonymous_variant
	Chromosome	1267036	G	A	0.839	synonymous_variant
	Chromosome	5043881	T	C	0.007	synonymous_variant
	Chromosome	3751888	T	G	0.007	missense_variant
	Chromosome	432535	A	G	0.121	missense_variant
	Chromosome	1322559	G	C	0.121	synonymous_variant
	Chromosome	3526396	C	A	0.679	missense_variant
	Chromosome	1276301	A	G	0.121	missense_variant
	Chromosome	633806	C	A	0.1	missense_variant
	Chromosome	1337434	T	G	0.657	missense_variant
	Chromosome	2364478	G	A	0.675	splice_region_variant&non_coding_transcript_exon_variant
	Chromosome	1924887	C	T	0.468	synonymous_variant
	Chromosome	5443292	G	A	0.125	missense_variant
	Chromosome	2347020	T	A	0.6	missense_variant
	Chromosome	5355814	C	A	0.121	missense_variant
	Chromosome	415750	G	T	0.957	missense_variant
	Chromosome	2452663	G	T	0.171	missense_variant
	Chromosome	4428520	A	G	0.293	missense_variant
	Chromosome	825489	A	G	0.121	missense_variant
	Chromosome	5057764	G	A	0.007	missense_variant
	Chromosome	1358823	C	T	0.461	missense_variant
	Chromosome	2952234	G	T	0.164	synonymous_variant
	Chromosome	4839769	G	A	0.143	missense_variant
	Chromosome	1289276	T	A	0.118	synonymous_variant
	Chromosome	5367880	C	A	0.121	missense_variant
	Chromosome	1088668	C	T	0.164	missense_variant
	Chromosome	4497887	G	A	0.164	synonymous_variant
	Chromosome	5044118	C	G	0.007	synonymous_variant
	Chromosome	2247284	T	C	0.164	missense_variant
	Chromosome	2247314	T	G	0.643	missense_variant
	Chromosome	1939063	C	T	0.671	synonymous_variant
	Chromosome	3146513	C	T	0.664	synonymous_variant
	Chromosome	2219337	G	T	0.011	missense_variant
	Chromosome	5107646	G	A	0.032	missense_variant
	Chromosome	1925940	G	A	0.164	synonymous_variant
	Chromosome	1931079	G	A	0.664	synonymous_variant
	Chromosome	3320530	A	C	0.157	missense_variant
	Chromosome	3415514	C	A	0.121	synonymous_variant
	Chromosome	1925502	A	T	0.168	synonymous_variant
	Chromosome	1932034	G	A	0.643	synonymous_variant
	Chromosome	3512573	C	T	0.007	synonymous_variant
	Chromosome	1930815	A	T	0.639	synonymous_variant
	Chromosome	1249457	C	A	0.168	synonymous_variant
	Chromosome	924919	C	G	0.161	missense_variant
	Chromosome	5091699	C	T	0.121	synonymous_variant
	Chromosome	1443005	A	C	0.007	missense_variant
	Chromosome	5254478	C	G	0.168	synonymous_variant
	Chromosome	548438	G	T	0.964	synonymous_variant
	Chromosome	1288068	G	T	0.118	synonymous_variant
	Chromosome	1289324	T	C	0.118	synonymous_variant
	Chromosome	2069189	C	T	0.175	missense_variant
	Chromosome	5043032	T	G	0.007	synonymous_variant
	Chromosome	1925924	T	C	0.171	missense_variant
	Chromosome	4600419	T	A	0.661	synonymous_variant
	Chromosome	398398	T	C	0.168	missense_variant
	Chromosome	307632	G	A	0.814	synonymous_variant
	Chromosome	1597503	A	C	0.979	synonymous_variant
	Chromosome	5345293	G	A	0.118	missense_variant
	Chromosome	2941410	A	G	0.004	synonymous_variant
	Chromosome	4049785	C	T	0.007	synonymous_variant
	Chromosome	2405057	T	C	0.964	synonymous_variant
	Chromosome	1490764	C	A	0.007	synonymous_variant
	Chromosome	3897494	T	C	0.164	missense_variant
	Chromosome	5163544	C	T	0.121	missense_variant
	Chromosome	2588116	A	T	0.107	missense_variant
	Chromosome	4548522	A	T	0.05	synonymous_variant
	Chromosome	249117	G	A	0.007	missense_variant
	Chromosome	2267398	C	T	0.661	synonymous_variant
	Chromosome	719552	C	T	0.171	synonymous_variant
	Chromosome	1444266	G	A	0.007	synonymous_variant
	Chromosome	3736467	G	A	0.118	synonymous_variant
	Chromosome	5042921	C	T	0.007	synonymous_variant
	Chromosome	2317276	G	A	0.636	synonymous_variant
	Chromosome	3623245	G	A	0.007	synonymous_variant
	Chromosome	4541112	A	G	0.125	missense_variant
	Chromosome	307163	G	A	0.004	synonymous_variant
	Chromosome	305832	A	G	0.836	synonymous_variant
	Chromosome	1923899	T	G	0.664	synonymous_variant
	Chromosome	1963208	C	T	0.004	synonymous_variant
	Chromosome	3999837	G	A	0.007	synonymous_variant
	Chromosome	5047416	T	A	0.007	synonymous_variant
	Chromosome	5057460	G	A	0.007	synonymous_variant
	Chromosome	307728	T	C	0.789	synonymous_variant
	Chromosome	2022309	C	T	0.668	synonymous_variant
	Chromosome	5197631	G	A	0.171	synonymous_variant
	Chromosome	5428125	G	A	0.121	missense_variant
	Chromosome	1925991	A	G	0.168	synonymous_variant
	Chromosome	4518729	G	T	0.121	synonymous_variant
	Chromosome	5054526	T	C	0.007	synonymous_variant
	Chromosome	5055806	G	C	0.007	synonymous_variant
	Chromosome	1927199	G	A	0.171	synonymous_variant
	Chromosome	1869278	C	T	0.654	missense_variant
	Chromosome	307346	A	G	0.839	synonymous_variant
	Chromosome	1930054	A	T	0.657	missense_variant
	Chromosome	1930210	T	G	0.664	synonymous_variant
	Chromosome	2863841	T	A	0.121	missense_variant
	Chromosome	1289288	T	C	0.125	synonymous_variant
	Chromosome	2940108	C	T	0.004	synonymous_variant
	Chromosome	3946736	G	A	0.114	synonymous_variant
	Chromosome	1601230	G	C	0.779	synonymous_variant
	Chromosome	1924001	T	C	0.654	synonymous_variant
	Chromosome	2478024	T	G	0.146	synonymous_variant
	Chromosome	643161	C	T	0.636	missense_variant
	Chromosome	3622606	G	A	0.168	synonymous_variant
	Chromosome	2394675	C	G	0.004	missense_variant
	Chromosome	1272441	A	G	0.818	synonymous_variant
	Chromosome	5165543	G	A	0.636	missense_variant
	Chromosome	2710934	G	A	0.007	synonymous_variant
	Chromosome	4236367	G	A	0.007	synonymous_variant
	Chromosome	5233771	C	T	0.007	synonymous_variant
	Chromosome	1939402	A	T	0.65	missense_variant
	Chromosome	2941105	G	A	0.646	stop_gained
	Chromosome	4538018	T	G	0.936	missense_variant
	Chromosome	5042681	A	G	0.007	synonymous_variant
	Chromosome	1592453	G	C	0.164	missense_variant
	Chromosome	941892	T	G	0.282	missense_variant
	Chromosome	5447101	G	A	0.646	synonymous_variant
	Chromosome	421747	T	C	0.964	synonymous_variant
	Chromosome	4174280	G	T	0.171	missense_variant
	Chromosome	1443709	A	G	0.007	synonymous_variant
	Chromosome	1939101	T	C	0.675	synonymous_variant
	Chromosome	1302993	G	A	0.114	synonymous_variant
	Chromosome	4348540	G	A	0.157	missense_variant
	Chromosome	5056202	C	G	0.007	synonymous_variant
	Chromosome	4709196	A	G	0.961	missense_variant
	Chromosome	1620127	T	C	0.007	synonymous_variant
	Chromosome	3868070	C	A	0.329	synonymous_variant
	Chromosome	5339138	C	T	0.661	missense_variant
	Chromosome	5289690	T	G	0.157	missense_variant
	Chromosome	1690299	T	C	0.007	missense_variant
	Chromosome	4849951	C	A	0.007	synonymous_variant
	Chromosome	4309374	C	T	0.007	stop_gained
	Chromosome	4390671	C	T	0.957	missense_variant
	Chromosome	2307940	T	A	0.279	missense_variant
	Chromosome	4561005	A	T	0.107	missense_variant
	Chromosome	952388	G	A	0.007	missense_variant
	Chromosome	1157620	G	A	0.161	synonymous_variant
	Chromosome	1477579	C	A	0.121	synonymous_variant
	Chromosome	264970	C	A	0.154	missense_variant
	Chromosome	2923125	G	A	0.004	synonymous_variant
	Chromosome	269184	G	A	0.15	missense_variant
	Chromosome	1443220	A	G	0.007	synonymous_variant
	Chromosome	1773094	T	C	0.068	synonymous_variant
	Chromosome	3372043	T	C	0.168	missense_variant
	Chromosome	993184	C	T	0.107	missense_variant
	Chromosome	812703	T	C	0.893	synonymous_variant
	Chromosome	5311572	A	G	0.954	missense_variant
	Chromosome	905099	A	C	0.118	missense_variant
	Chromosome	3085650	C	A	0.004	missense_variant
	Chromosome	4047467	T	G	0.675	missense_variant
	Chromosome	1907024	C	T	0.168	missense_variant
	Chromosome	5044371	C	T	0.004	synonymous_variant
	Chromosome	199472	C	T	0.664	missense_variant
	Chromosome	1286670	T	C	0.168	missense_variant
	Chromosome	4379859	G	A	0.171	missense_variant
	Chromosome	5190919	C	T	0.118	missense_variant
	Chromosome	1887159	G	A	0.114	missense_variant
	Chromosome	4232974	A	G	0.129	missense_variant
	Chromosome	270484	G	C	0.843	missense_variant
	Chromosome	2247397	G	A	0.168	synonymous_variant
	Chromosome	41052	C	A	0.007	synonymous_variant
	Chromosome	340338	G	T	0.514	missense_variant
	Chromosome	1961710	G	C	0.836	missense_variant
	Chromosome	3204972	T	G	0.175	synonymous_variant
	Chromosome	5052247	A	G	0.007	missense_variant
	Chromosome	5052247	A	G	0.007	synonymous_variant
	Chromosome	2930260	T	G	0.121	synonymous_variant
	Chromosome	3155738	G	A	0.657	synonymous_variant
	Chromosome	5057336	C	T	0.007	missense_variant
	Chromosome	5312533	C	T	0.007	synonymous_variant
	Chromosome	2223070	G	A	0.161	missense_variant
	Chromosome	2452197	C	G	0.121	missense_variant
	Chromosome	1505266	C	T	0.957	missense_variant
	Chromosome	5321883	T	C	0.964	missense_variant
	Chromosome	286957	G	C	0.118	missense_variant
	Chromosome	5126189	A	T	0.004	missense_variant
	Chromosome	1501902	T	C	0.654	synonymous_variant
	Chromosome	18711	A	C	0.239	missense_variant
	Chromosome	3850774	T	C	0.118	synonymous_variant
	Chromosome	5079047	C	A	0.007	missense_variant
	Chromosome	308034	A	G	0.85	synonymous_variant
	Chromosome	1773835	A	G	0.004	synonymous_variant
	Chromosome	1959929	G	A	0.068	synonymous_variant
	Chromosome	3957788	T	G	0.896	missense_variant
	Chromosome	4993782	C	T	0.168	synonymous_variant
	Chromosome	2326287	C	A	0.114	missense_variant
	Chromosome	925889	C	T	0.004	synonymous_variant
	Chromosome	2608109	G	C	0.179	missense_variant
	Chromosome	51243	T	A	0.139	missense_variant
	Chromosome	2941028	T	C	0.125	synonymous_variant
	Chromosome	2247358	C	T	0.164	synonymous_variant
	Chromosome	2190202	A	G	0.011	missense_variant
	Chromosome	1623184	G	A	0.007	synonymous_variant
	Chromosome	1289979	T	C	0.121	synonymous_variant
	Chromosome	1545072	G	A	0.121	synonymous_variant
	Chromosome	1954886	T	G	0.168	synonymous_variant
	Chromosome	306636	G	A	0.814	missense_variant
	Chromosome	3312434	G	A	0.121	synonymous_variant
	Chromosome	2196272	C	T	0.036	synonymous_variant
	Chromosome	1392353	T	C	0.168	synonymous_variant
	Chromosome	1560784	C	T	0.05	synonymous_variant
	Chromosome	1207006	T	C	0.004	synonymous_variant
	Chromosome	1265881	C	T	0.121	synonymous_variant
	Chromosome	2940228	G	A	0.004	synonymous_variant
	Chromosome	5079225	T	C	0.007	missense_variant
	Chromosome	2342329	A	G	0.164	missense_variant
	Chromosome	1923983	G	A	0.646	synonymous_variant
	Chromosome	3301132	G	A	0.161	missense_variant
	Chromosome	1921574	T	C	0.646	synonymous_variant
	Chromosome	1687638	C	T	0.004	missense_variant
	Chromosome	3391152	G	A	0.032	missense_variant
	Chromosome	2602767	C	T	0.932	missense_variant
	Chromosome	1598546	G	C	0.757	synonymous_variant
	Chromosome	1094381	T	G	0.654	synonymous_variant
	Chromosome	598500	C	A	0.089	synonymous_variant
	Chromosome	3661237	T	A	0.279	missense_variant
	Chromosome	1167100	C	G	0.007	synonymous_variant
	Chromosome	1269003	C	T	0.121	synonymous_variant
	Chromosome	2596867	G	A	0.121	synonymous_variant
	Chromosome	5167103	G	A	0.007	synonymous_variant
	Chromosome	4992186	T	G	0.654	synonymous_variant
	Chromosome	3981176	G	A	0.121	synonymous_variant
	Chromosome	2012840	C	T	0.154	missense_variant
	Chromosome	142879	C	A	0.954	synonymous_variant
	Chromosome	1418991	T	C	0.954	synonymous_variant
	Chromosome	351109	T	C	0.289	missense_variant
	Chromosome	2940615	C	T	0.293	missense_variant
	Chromosome	5318707	G	A	0.121	missense_variant
	Chromosome	10839	T	G	0.579	missense_variant
	Chromosome	10839	T	G	0.579	missense_variant
	Chromosome	1264726	T	G	0.829	missense_variant
	Chromosome	2766066	G	A	0.175	synonymous_variant
	Chromosome	1494111	C	T	0.175	synonymous_variant
	Chromosome	1973850	T	C	0.121	synonymous_variant
	Chromosome	5184595	C	A	0.171	missense_variant
	Chromosome	306831	T	A	0.825	missense_variant
	Chromosome	3468311	C	T	0.175	synonymous_variant
	Chromosome	2835224	G	A	0.629	missense_variant
	Chromosome	2145496	A	C	0.118	synonymous_variant
	Chromosome	3121384	C	T	0.661	synonymous_variant
	Chromosome	1200922	G	C	0.171	synonymous_variant
	Chromosome	804754	G	A	0.171	missense_variant
	Chromosome	881436	C	T	0.632	missense_variant
	Chromosome	3308237	A	G	0.168	synonymous_variant
	Chromosome	5046842	T	C	0.007	synonymous_variant
	Chromosome	2943266	C	A	0.171	missense_variant
	Chromosome	2274586	C	T	0.171	synonymous_variant
	Chromosome	5046803	G	A	0.007	synonymous_variant
	Chromosome	1288774	C	T	0.125	missense_variant
	Chromosome	4360501	C	A	0.171	missense_variant
	Chromosome	923597	T	C	0.114	synonymous_variant
	Chromosome	1451955	C	T	0.121	synonymous_variant
	Chromosome	1288546	T	C	0.125	synonymous_variant
	Chromosome	1931280	C	A	0.539	synonymous_variant
	Chromosome	2977922	A	G	0.289	synonymous_variant
	Chromosome	1318581	G	T	0.171	synonymous_variant
	Chromosome	3788978	A	C	0.946	synonymous_variant
	Chromosome	4530188	A	C	0.007	missense_variant
	Chromosome	1596801	A	T	0.957	missense_variant
	Chromosome	5078866	C	T	0.007	synonymous_variant
	Chromosome	4004806	T	A	0.171	synonymous_variant
	Chromosome	902538	C	T	0.004	synonymous_variant
	Chromosome	5076840	C	T	0.007	synonymous_variant
	Chromosome	2871373	G	A	0.118	synonymous_variant
	Chromosome	1595662	T	C	0.964	synonymous_variant
	Chromosome	2693104	G	T	0.039	synonymous_variant
	Chromosome	795000	G	A	0.007	synonymous_variant
	Chromosome	1931751	T	G	0.625	synonymous_variant
	Chromosome	1030347	A	G	0.279	synonymous_variant
	Chromosome	3926803	C	A	0.664	missense_variant
	Chromosome	1643173	A	T	0.675	missense_variant
	Chromosome	5307634	G	A	0.257	missense_variant
	Chromosome	2941441	C	T	0.004	missense_variant
	Chromosome	2298744	G	A	0.096	synonymous_variant
	Chromosome	484046	C	T	0.118	synonymous_variant
	Chromosome	102813	C	A	0.168	synonymous_variant
	Chromosome	2805501	T	A	0.171	synonymous_variant
	Chromosome	5066817	A	C	0.007	missense_variant
	Chromosome	2202799	G	A	0.004	synonymous_variant
	Chromosome	4882975	T	C	0.239	missense_variant
	Chromosome	447517	G	A	0.118	missense_variant
	Chromosome	2980012	A	C	0.675	missense_variant
	Chromosome	3008913	A	G	0.954	synonymous_variant
	Chromosome	1556693	C	T	0.118	synonymous_variant
	Chromosome	5056973	T	A	0.007	synonymous_variant
	Chromosome	3441355	T	A	0.004	missense_variant
	Chromosome	1924728	C	T	0.625	synonymous_variant
	Chromosome	4369475	G	A	0.161	synonymous_variant
	Chromosome	1609032	T	C	0.15	missense_variant
	Chromosome	4434383	A	C	0.007	missense_variant
	Chromosome	2426710	C	A	0.936	synonymous_variant
	Chromosome	2485171	T	G	0.118	missense_variant
	Chromosome	305747	A	T	0.836	missense_variant
	Chromosome	3887241	G	A	0.118	missense_variant
	Chromosome	3793411	G	T	0.004	missense_variant
	Chromosome	1254740	C	T	0.654	missense_variant
	Chromosome	5056685	A	T	0.007	synonymous_variant
	Chromosome	1922618	C	T	0.65	synonymous_variant
	Chromosome	4084207	G	A	0.007	missense_variant
	Chromosome	4241085	G	A	0.661	missense_variant
	Chromosome	3018416	T	A	0.171	missense_variant
	Chromosome	3354174	G	A	0.171	missense_variant
	Chromosome	5325450	C	A	0.007	missense_variant
	Chromosome	45818	T	G	0.179	missense_variant
	Chromosome	963857	G	A	0.671	missense_variant
	Chromosome	1826002	G	A	0.007	synonymous_variant
	Chromosome	1264375	T	G	0.179	missense_variant
	Chromosome	3311435	C	T	0.132	missense_variant
	Chromosome	2446746	G	A	0.168	missense_variant
	Chromosome	2150030	A	G	0.207	synonymous_variant
	Chromosome	2642468	C	T	0.954	missense_variant
	Chromosome	680164	C	T	0.15	missense_variant
	Chromosome	1598385	A	G	0.171	synonymous_variant
	Chromosome	3812700	G	T	0.121	synonymous_variant
	Chromosome	3911913	T	C	0.132	synonymous_variant
	Chromosome	2551489	A	G	0.296	missense_variant
	Chromosome	1443127	G	A	0.007	synonymous_variant
	Chromosome	2579287	C	A	0.171	synonymous_variant
	Chromosome	1443322	A	C	0.007	synonymous_variant
	Chromosome	5073209	T	C	0.007	synonymous_variant
	Chromosome	2247273	A	C	0.175	missense_variant
	Chromosome	4557273	C	A	0.079	synonymous_variant
	Chromosome	5054772	T	C	0.007	synonymous_variant
	Chromosome	1924942	G	T	0.543	missense_variant
	Chromosome	4095936	G	A	0.654	synonymous_variant
	Chromosome	2692216	A	G	0.007	synonymous_variant
	Chromosome	3568895	T	C	0.125	missense_variant
	Chromosome	5419933	G	A	0.125	synonymous_variant
	Chromosome	5057673	T	G	0.007	synonymous_variant
	Chromosome	1930156	T	A	0.664	missense_variant
	Chromosome	1267009	T	C	0.793	synonymous_variant
	Chromosome	1289864	A	G	0.121	synonymous_variant
	Chromosome	1443376	A	G	0.007	synonymous_variant
	Chromosome	1317211	T	A	0.939	missense_variant
	Chromosome	4253956	G	T	0.943	missense_variant
	Chromosome	4690438	C	T	0.157	stop_gained
	Chromosome	256165	A	T	0.629	missense_variant
	Chromosome	1522554	G	A	0.121	missense_variant
	Chromosome	1926195	T	A	0.171	synonymous_variant
	Chromosome	305811	C	A	0.839	missense_variant
	Chromosome	5132947	C	A	0.121	synonymous_variant
	Chromosome	3158378	A	G	0.168	synonymous_variant
	Chromosome	1790976	G	A	0.007	synonymous_variant
	Chromosome	1933423	T	C	0.168	synonymous_variant
	Chromosome	1598735	A	G	0.089	synonymous_variant
	Chromosome	3409411	C	T	0.168	synonymous_variant
	Chromosome	3790624	G	A	0.125	synonymous_variant
	Chromosome	3882725	G	A	0.643	synonymous_variant
	Chromosome	5059773	A	G	0.007	synonymous_variant
	Chromosome	2298512	G	C	0.125	missense_variant
	Chromosome	996767	C	A	0.657	missense_variant
	Chromosome	2581344	A	G	0.175	missense_variant
	Chromosome	2873965	C	T	0.125	missense_variant
	Chromosome	5047452	T	C	0.007	synonymous_variant
	Chromosome	68493	A	G	0.004	missense_variant
	Chromosome	806884	C	T	0.557	synonymous_variant
	Chromosome	253162	G	A	0.125	synonymous_variant
	Chromosome	3645986	T	C	0.164	missense_variant
	Chromosome	1443520	A	G	0.007	synonymous_variant
	Chromosome	5058851	A	T	0.007	missense_variant
	Chromosome	1443111	C	T	0.007	missense_variant
	Chromosome	306125	C	G	0.821	synonymous_variant
	Chromosome	5448632	C	T	0.118	synonymous_variant
	Chromosome	5042666	A	G	0.007	synonymous_variant
	Chromosome	1926126	A	G	0.164	synonymous_variant
	Chromosome	3553122	T	G	0.654	synonymous_variant
	Chromosome	2119848	C	G	0.171	missense_variant
	Chromosome	1008559	C	T	0.168	synonymous_variant
	Chromosome	1444876	T	A	0.007	missense_variant
	Chromosome	1171657	A	T	0.004	missense_variant
	Chromosome	2857781	A	G	0.171	missense_variant
	Chromosome	57677	T	C	0.114	missense_variant
	Chromosome	4763600	A	G	0.168	missense_variant
	Chromosome	3442247	G	A	0.157	missense_variant
	Chromosome	3704280	C	T	0.121	missense_variant
	Chromosome	63127	T	G	0.961	synonymous_variant
	Chromosome	1924322	C	T	0.668	missense_variant
	Chromosome	1264658	C	A	0.839	synonymous_variant
	Chromosome	4742819	C	T	0.007	missense_variant
	Chromosome	2546549	G	A	0.121	synonymous_variant
	Chromosome	3064399	G	A	0.932	synonymous_variant
	Chromosome	2702912	A	G	0.004	synonymous_variant
	Chromosome	3087379	G	A	0.121	missense_variant
	Chromosome	5059030	T	C	0.007	synonymous_variant
	Chromosome	1267753	C	T	0.782	synonymous_variant
	Chromosome	4261820	C	G	0.154	missense_variant
	Chromosome	1459105	A	G	0.639	missense_variant
	Chromosome	270410	G	A	0.071	synonymous_variant
	Chromosome	5058138	T	C	0.007	synonymous_variant
	Chromosome	1925751	G	A	0.636	synonymous_variant
	Chromosome	2220972	T	C	0.636	missense_variant
	Chromosome	3319151	G	T	0.007	synonymous_variant
	Chromosome	636792	T	G	0.632	missense_variant
	Chromosome	4198172	G	A	0.121	missense_variant
	Chromosome	5467715	C	T	0.157	synonymous_variant
	Chromosome	749732	C	T	0.118	synonymous_variant
	Chromosome	1598750	T	A	0.082	synonymous_variant
	Chromosome	1289034	G	A	0.121	synonymous_variant
	Chromosome	1172739	A	G	0.014	synonymous_variant
	Chromosome	1378566	G	A	0.121	synonymous_variant
	Chromosome	5327864	C	T	0.114	missense_variant
	Chromosome	1249276	A	G	0.007	synonymous_variant
	Chromosome	4337622	C	T	0.107	stop_gained
	Chromosome	5188273	C	T	0.007	missense_variant
	Chromosome	3732754	C	T	0.65	missense_variant
	Chromosome	1595779	G	C	0.95	synonymous_variant
	Chromosome	658368	C	T	0.007	synonymous_variant
	Chromosome	631985	G	A	0.118	missense_variant
	Chromosome	1595572	C	T	0.057	synonymous_variant
	Chromosome	159217	A	T	0.161	missense_variant
	Chromosome	288347	G	A	0.111	synonymous_variant
	Chromosome	3743091	C	T	0.007	missense_variant
	Chromosome	1926524	T	C	0.164	missense_variant
	Chromosome	3544094	C	T	0.171	missense_variant
	Chromosome	2618254	A	C	0.118	missense_variant
	Chromosome	2815686	G	A	0.118	missense_variant
	Chromosome	2245773	C	A	0.168	missense_variant
	Chromosome	5087143	C	T	0.168	synonymous_variant
	Chromosome	1927692	T	A	0.236	synonymous_variant
	Chromosome	5012913	C	T	0.596	missense_variant
	Chromosome	4794622	C	T	0.114	synonymous_variant
	Chromosome	732424	A	G	0.293	missense_variant
	Chromosome	3658973	A	C	0.164	missense_variant
	Chromosome	2864086	C	T	0.093	missense_variant
	Chromosome	3399167	G	A	0.118	synonymous_variant
	Chromosome	5052948	C	T	0.007	synonymous_variant
	Chromosome	1503224	C	T	0.614	missense_variant
	Chromosome	4321246	T	C	0.964	missense_variant
	Chromosome	342978	T	C	0.293	synonymous_variant
	Chromosome	460033	T	A	0.164	missense_variant
	Chromosome	4705415	T	G	0.946	missense_variant
	Chromosome	465127	A	G	0.646	synonymous_variant
	Chromosome	1678050	T	G	0.114	missense_variant
	Chromosome	1705356	G	A	0.004	missense_variant
	Chromosome	2296400	C	T	0.646	missense_variant
	Chromosome	1597312	A	G	0.154	missense_variant
	Chromosome	3340818	C	T	0.657	synonymous_variant
	Chromosome	5043296	A	G	0.007	synonymous_variant
	Chromosome	1267729	G	C	0.782	synonymous_variant
	Chromosome	3642697	C	A	0.664	synonymous_variant
	Chromosome	428750	C	T	0.107	missense_variant
	Chromosome	1601359	A	G	0.114	synonymous_variant
	Chromosome	1601446	C	A	0.957	synonymous_variant
	Chromosome	2653187	G	A	0.157	synonymous_variant
	Chromosome	5109986	C	A	0.007	synonymous_variant
	Chromosome	3278139	G	A	0.171	synonymous_variant
	Chromosome	1923872	T	A	0.664	synonymous_variant
	Chromosome	5293337	T	C	0.932	synonymous_variant
	Chromosome	5319064	C	T	0.175	missense_variant
	Chromosome	1746954	T	C	0.936	synonymous_variant
	Chromosome	1262568	T	C	0.654	synonymous_variant
	Chromosome	38196	G	A	0.175	synonymous_variant
	Chromosome	4053721	G	C	0.65	missense_variant
	Chromosome	5044464	T	C	0.007	synonymous_variant
	Chromosome	1995318	C	T	0.654	synonymous_variant
	Chromosome	1781031	G	A	0.114	synonymous_variant
	Chromosome	4394377	G	T	0.007	missense_variant
	Chromosome	2748747	G	T	0.114	missense_variant
	Chromosome	5398304	T	C	0.946	missense_variant
	Chromosome	1135748	C	T	0.007	missense_variant
	Chromosome	306212	C	T	0.814	synonymous_variant
	Chromosome	3400405	G	A	0.007	stop_gained
	Chromosome	1041007	C	T	0.118	synonymous_variant
	Chromosome	792322	C	A	0.175	missense_variant
	Chromosome	778410	C	A	0.664	missense_variant
	Chromosome	5044518	C	T	0.007	synonymous_variant
	Chromosome	2921532	C	T	0.125	synonymous_variant
	Chromosome	848717	C	G	0.121	missense_variant
	Chromosome	3666054	G	A	0.646	synonymous_variant
	Chromosome	5055552	A	C	0.007	synonymous_variant
	Chromosome	2428659	C	T	0.096	synonymous_variant
	Chromosome	5345877	G	T	0.171	synonymous_variant
	Chromosome	2270102	T	C	0.643	missense_variant
	Chromosome	870120	C	T	0.118	synonymous_variant
	Chromosome	2030444	C	A	0.121	missense_variant
	Chromosome	4962183	C	T	0.007	synonymous_variant
	Chromosome	431214	C	G	0.554	missense_variant
	Chromosome	1601810	C	T	0.961	synonymous_variant
	Chromosome	2079241	T	A	0.121	missense_variant
	Chromosome	1088380	G	C	0.171	missense_variant
	Chromosome	4133166	G	A	0.121	missense_variant
	Chromosome	4042245	T	G	0.118	missense_variant
	Chromosome	2699511	T	A	0.007	synonymous_variant
	Chromosome	130485	A	C	0.043	missense_variant
	Chromosome	366985	C	A	0.968	missense_variant
	Chromosome	752996	T	C	0.979	synonymous_variant
	Chromosome	1882815	C	A	0.646	missense_variant
	Chromosome	3648488	G	A	0.171	synonymous_variant
	Chromosome	2193169	G	A	0.114	missense_variant
	Chromosome	2791192	G	A	0.118	missense_variant
	Chromosome	1266724	G	A	0.121	stop_gained
	Chromosome	1266724	G	A	0.121	missense_variant
	Chromosome	487736	T	A	0.093	synonymous_variant
	Chromosome	3800853	G	A	0.643	missense_variant
	Chromosome	1303095	T	C	0.121	synonymous_variant
	Chromosome	1931844	A	G	0.625	synonymous_variant
	Chromosome	1310870	T	G	0.175	missense_variant
	Chromosome	1205298	C	A	0.007	synonymous_variant
	Chromosome	1042561	A	C	0.171	synonymous_variant
	Chromosome	5045333	C	A	0.007	missense_variant
	Chromosome	3052087	C	T	0.171	synonymous_variant
	Chromosome	639975	C	T	0.114	missense_variant
	Chromosome	2927027	C	T	0.825	synonymous_variant
	Chromosome	3831404	T	A	0.007	missense_variant
	Chromosome	4446725	G	A	0.118	synonymous_variant
	Chromosome	5056961	A	G	0.007	synonymous_variant
	Chromosome	2923647	G	A	0.314	synonymous_variant
	Chromosome	3280156	T	C	0.968	missense_variant
	Chromosome	1609175	G	A	0.114	synonymous_variant
	Chromosome	3944989	T	A	0.175	synonymous_variant
	Chromosome	1626953	G	A	0.004	synonymous_variant
	Chromosome	5043194	C	T	0.007	synonymous_variant
	Chromosome	144450	G	T	0.164	missense_variant
	Chromosome	5055450	T	C	0.007	synonymous_variant
	Chromosome	3998133	C	A	0.289	missense_variant
	Chromosome	5053705	C	T	0.007	synonymous_variant
	Chromosome	1601533	T	A	0.825	synonymous_variant
	Chromosome	5188884	G	C	0.957	missense_variant
	Chromosome	5052545	A	G	0.007	synonymous_variant
	Chromosome	923271	G	T	0.125	missense_variant
	Chromosome	1470099	G	A	0.164	synonymous_variant
	Chromosome	2350565	G	A	0.121	missense_variant
	Chromosome	3943437	G	T	0.161	missense_variant
	Chromosome	1601377	T	C	0.111	synonymous_variant
	Chromosome	305880	G	A	0.004	synonymous_variant
	Chromosome	2829494	A	G	0.161	synonymous_variant
	Chromosome	702711	C	T	0.121	missense_variant
	Chromosome	4693	T	G	0.114	missense_variant
	Chromosome	923582	C	A	0.082	missense_variant
	Chromosome	1268001	T	C	0.418	synonymous_variant
	Chromosome	2625372	A	C	0.164	synonymous_variant
	Chromosome	3084521	C	T	0.096	synonymous_variant
	Chromosome	3915743	T	C	0.161	synonymous_variant
	Chromosome	5042639	A	G	0.007	synonymous_variant
	Chromosome	3364197	G	A	0.161	missense_variant
	Chromosome	246419	A	T	0.664	missense_variant
	Chromosome	300768	C	T	0.786	synonymous_variant
	Chromosome	1171370	C	A	0.011	missense_variant
	Chromosome	3919301	T	G	0.964	missense_variant
	Chromosome	774183	C	T	0.121	missense_variant
	Chromosome	1002396	C	T	0.007	missense_variant
	Chromosome	3757513	G	A	0.007	missense_variant
	Chromosome	133900	A	G	0.114	missense_variant
	Chromosome	4869459	A	C	0.007	missense_variant
	Chromosome	4315671	T	G	0.275	synonymous_variant
	Chromosome	2930804	A	T	0.007	missense_variant
	Chromosome	270502	G	A	0.893	missense_variant
	Chromosome	1597490	G	A	0.836	missense_variant
	Chromosome	2119789	C	T	0.668	synonymous_variant
	Chromosome	306143	C	T	0.821	synonymous_variant
	Chromosome	2936768	T	A	0.118	missense_variant
	Chromosome	2808550	C	T	0.118	missense_variant
	Chromosome	1726724	C	A	0.014	missense_variant
	Chromosome	1620021	G	A	0.007	missense_variant
	Chromosome	4167517	T	G	0.157	synonymous_variant
	Chromosome	3684014	T	C	0.271	missense_variant
	Chromosome	964831	T	C	0.929	synonymous_variant
	Chromosome	1443466	G	T	0.007	synonymous_variant
	Chromosome	1446166	C	A	0.132	missense_variant
	Chromosome	437141	C	T	0.004	missense_variant
	Chromosome	5057057	T	A	0.007	missense_variant
	Chromosome	1302488	G	A	0.118	missense_variant
	Chromosome	1961774	T	C	0.818	synonymous_variant
	Chromosome	1444326	G	A	0.007	synonymous_variant
	Chromosome	2970178	T	A	0.118	synonymous_variant
	Chromosome	1939593	A	G	0.654	missense_variant
	Chromosome	1439359	A	G	0.118	missense_variant
	Chromosome	308001	A	G	0.818	synonymous_variant
	Chromosome	600475	T	A	0.896	missense_variant
	Chromosome	3203427	A	T	0.654	missense_variant
	Chromosome	4431800	G	A	0.446	missense_variant
	Chromosome	3637135	T	C	0.921	missense_variant
	Chromosome	3685644	G	A	0.114	missense_variant
	Chromosome	4771724	C	A	0.921	missense_variant
	Chromosome	5042525	A	G	0.007	synonymous_variant
	Chromosome	1206320	A	G	0.171	missense_variant
	Chromosome	5053867	G	C	0.007	synonymous_variant
	Chromosome	1921517	G	A	0.661	synonymous_variant
	Chromosome	2598666	G	C	0.907	missense_variant
	Chromosome	1553167	T	G	0.004	missense_variant
	Chromosome	3142083	C	A	0.004	missense_variant
	Chromosome	5428580	A	G	0.896	synonymous_variant
	Chromosome	4283115	C	T	0.007	missense_variant
	Chromosome	2908142	C	T	0.118	missense_variant
	Chromosome	3120152	G	A	0.004	synonymous_variant
	Chromosome	4167575	T	C	0.121	missense_variant
	Chromosome	3973285	C	T	0.068	stop_gained
	Chromosome	1930752	G	A	0.654	synonymous_variant
	Chromosome	307128	T	C	0.004	synonymous_variant
	Chromosome	5057706	A	T	0.004	missense_variant
	Chromosome	1601142	T	C	0.971	synonymous_variant
	Chromosome	1609125	C	T	0.946	missense_variant
	Chromosome	2930274	G	C	0.121	missense_variant
	Chromosome	1303611	C	T	0.121	synonymous_variant
	Chromosome	1923779	T	C	0.661	synonymous_variant
	Chromosome	280760	C	T	0.118	synonymous_variant
	Chromosome	3702354	A	T	0.168	missense_variant
	Chromosome	3702354	A	T	0.168	synonymous_variant
	Chromosome	5425789	A	C	0.114	missense_variant
	Chromosome	24076	C	T	0.05	synonymous_variant
	Chromosome	1173661	T	C	0.146	synonymous_variant
	Chromosome	2598179	A	G	0.004	synonymous_variant
	Chromosome	1581033	G	A	0.55	missense_variant
	Chromosome	1417973	A	C	0.257	missense_variant
	Chromosome	435873	G	C	0.15	missense_variant
	Chromosome	216923	C	T	0.107	missense_variant
	Chromosome	2334471	C	T	0.846	missense_variant
	Chromosome	1179521	A	C	0.004	missense_variant
	Chromosome	1179521	A	C	0.004	synonymous_variant
	Chromosome	2846347	T	G	0.671	missense_variant
	Chromosome	2875514	C	A	0.007	missense_variant
	Chromosome	1601716	T	A	0.914	missense_variant
	Chromosome	4725846	C	T	0.636	synonymous_variant
	Chromosome	321695	T	C	0.004	missense_variant
	Chromosome	1661582	G	A	0.154	synonymous_variant
	Chromosome	1303236	C	A	0.107	synonymous_variant
	Chromosome	2356531	C	T	0.111	synonymous_variant
	Chromosome	5057847	A	G	0.007	synonymous_variant
	Chromosome	1922781	C	A	0.607	synonymous_variant
	Chromosome	3227986	G	A	0.164	synonymous_variant
	Chromosome	5048711	C	T	0.007	synonymous_variant
	Chromosome	3696616	C	T	0.654	missense_variant
	Chromosome	4099377	C	A	0.114	synonymous_variant
	Chromosome	5078923	C	T	0.007	synonymous_variant
	Chromosome	3279826	G	A	0.004	missense_variant
	Chromosome	4722404	A	T	0.007	missense_variant
	Chromosome	4173430	A	T	0.657	missense_variant
	Chromosome	1759642	T	C	0.146	synonymous_variant
	Chromosome	4097348	A	C	0.114	missense_variant
	Chromosome	2191202	C	T	0.007	synonymous_variant
	Chromosome	3258948	A	G	0.154	synonymous_variant
	Chromosome	1967252	A	C	0.664	missense_variant
	Chromosome	3282872	G	A	0.154	missense_variant
	Chromosome	2257168	G	A	0.164	synonymous_variant
	Chromosome	5473217	C	T	0.125	missense_variant
	Chromosome	1927100	A	G	0.157	synonymous_variant
	Chromosome	1932496	G	A	0.654	missense_variant
	Chromosome	1932496	G	A	0.654	synonymous_variant
	Chromosome	1147120	C	T	0.125	synonymous_variant
	Chromosome	1619851	T	C	0.004	synonymous_variant
	Chromosome	1691515	A	C	0.125	missense_variant
	Chromosome	579211	G	T	0.275	missense_variant
	Chromosome	593326	A	T	0.143	missense_variant
	Chromosome	8978	C	T	0.15	synonymous_variant
	Chromosome	4901210	A	G	0.579	synonymous_variant
	Chromosome	2954379	A	C	0.925	missense_variant
	Chromosome	3183524	T	G	0.164	missense_variant
	Chromosome	4514787	G	A	0.007	synonymous_variant
	Chromosome	1439153	A	G	0.614	synonymous_variant
	Chromosome	355782	G	T	0.629	stop_gained
	Chromosome	2936847	T	C	0.164	missense_variant
	Chromosome	2665133	A	C	0.007	missense_variant
	Chromosome	1700516	G	A	0.132	missense_variant
	Chromosome	1267795	G	T	0.768	missense_variant
	Chromosome	1444313	A	C	0.007	missense_variant
	Chromosome	4349071	C	T	0.171	missense_variant
	Chromosome	2290371	A	T	0.107	missense_variant
	Chromosome	1263732	A	C	0.946	synonymous_variant
	Chromosome	3469372	C	T	0.936	missense_variant
	Chromosome	1035192	G	T	0.018	missense_variant
	Chromosome	908513	C	T	0.082	missense_variant
	Chromosome	1303248	A	G	0.111	synonymous_variant
	Chromosome	2556900	G	A	0.111	missense_variant
	Chromosome	4101971	G	A	0.114	missense_variant
	Chromosome	1927148	T	C	0.171	synonymous_variant
	Chromosome	4593626	T	G	0.175	missense_variant
	Chromosome	761547	T	A	0.668	missense_variant
	Chromosome	3021596	T	C	0.111	missense_variant
	Chromosome	3959522	G	A	0.175	synonymous_variant
	Chromosome	3162376	G	A	0.164	synonymous_variant
	Chromosome	4217424	G	A	0.164	synonymous_variant
	Chromosome	4242699	G	A	0.114	synonymous_variant
	Chromosome	4654972	A	G	0.729	synonymous_variant
	Chromosome	2446594	G	A	0.086	synonymous_variant
	Chromosome	1595602	C	T	0.936	synonymous_variant
	Chromosome	425542	G	A	0.086	synonymous_variant
	Chromosome	1925727	T	A	0.636	synonymous_variant
	Chromosome	1923102	A	C	0.489	synonymous_variant
	Chromosome	4063732	A	C	0.004	missense_variant
	Chromosome	5223572	A	G	0.1	missense_variant
	Chromosome	3736418	A	T	0.007	missense_variant
	Chromosome	3017250	G	A	0.121	synonymous_variant
	Chromosome	3884025	T	C	0.914	missense_variant
	Chromosome	184717	T	C	0.286	synonymous_variant
	Chromosome	1600997	G	A	0.929	synonymous_variant
	Chromosome	5434079	C	T	0.157	missense_variant
	Chromosome	1302891	G	A	0.121	synonymous_variant
	Chromosome	563099	C	T	0.161	synonymous_variant
	Chromosome	1939365	G	A	0.15	synonymous_variant
	Chromosome	4514692	T	C	0.164	missense_variant
	Chromosome	902398	T	C	0.011	synonymous_variant
	Chromosome	2800312	G	T	0.139	synonymous_variant
	Chromosome	5056179	G	A	0.007	missense_variant
	Chromosome	1375892	C	T	0.121	synonymous_variant
	Chromosome	1991085	C	A	0.121	missense_variant
	Chromosome	1872868	G	T	0.286	missense_variant
	Chromosome	730801	A	C	0.911	missense_variant
	Chromosome	1561080	T	C	0.018	missense_variant
	Chromosome	271254	G	A	0.118	missense_variant
	Chromosome	5046235	A	G	0.004	missense_variant
	Chromosome	1932246	T	C	0.625	missense_variant
	Chromosome	4650203	G	T	0.618	synonymous_variant
	Chromosome	446906	T	G	0.286	missense_variant
	Chromosome	2726944	G	A	0.082	missense_variant
	Chromosome	1264919	C	A	0.793	synonymous_variant
	Chromosome	958598	T	G	0.914	synonymous_variant
	Chromosome	1925555	C	T	0.775	missense_variant
	Chromosome	1940011	C	T	0.157	synonymous_variant
	Chromosome	1258047	A	G	0.804	missense_variant
	Chromosome	2202665	T	C	0.879	synonymous_variant
	Chromosome	276516	C	T	0.004	missense_variant
	Chromosome	1045136	C	T	0.457	synonymous_variant
	Chromosome	2940087	C	T	0.004	synonymous_variant
	Chromosome	5123862	T	A	0.125	missense_variant
	Chromosome	1927644	G	A	0.175	synonymous_variant
	Chromosome	937372	T	A	0.661	missense_variant
	Chromosome	868008	C	A	0.007	missense_variant
	Chromosome	1816357	G	A	0.168	missense_variant
	Chromosome	1376452	T	G	0.004	missense_variant
	Chromosome	5078905	C	T	0.007	synonymous_variant
	Chromosome	4348522	C	T	0.639	missense_variant
	Chromosome	307833	T	C	0.814	synonymous_variant
	Chromosome	1159677	C	T	0.604	missense_variant
	Chromosome	5392914	C	T	0.079	missense_variant
	Chromosome	470946	A	G	0.168	missense_variant
	Chromosome	305862	T	C	0.821	synonymous_variant
	Chromosome	648904	T	C	0.943	synonymous_variant
	Chromosome	4508743	C	A	0.168	missense_variant
	Chromosome	3313387	T	G	0.082	missense_variant
	Chromosome	848522	T	G	0.168	missense_variant
	Chromosome	684625	C	T	0.125	synonymous_variant
	Chromosome	674513	G	A	0.168	synonymous_variant
	Chromosome	5055860	T	C	0.004	synonymous_variant
	Chromosome	3321000	T	G	0.168	missense_variant
	Chromosome	2941782	C	T	0.957	synonymous_variant
	Chromosome	1263439	A	G	0.118	missense_variant
	Chromosome	2274666	C	G	0.164	missense_variant
	Chromosome	1601470	G	A	0.85	synonymous_variant
	Chromosome	5404166	A	C	0.282	missense_variant
	Chromosome	3777224	T	G	0.904	missense_variant
	Chromosome	1922051	C	T	0.679	synonymous_variant
	Chromosome	1275090	C	T	0.839	missense_variant
	Chromosome	272851	C	G	0.279	missense_variant
	Chromosome	1933137	T	A	0.679	missense_variant
	Chromosome	1532512	C	T	0.007	missense_variant
	Chromosome	93390	T	G	0.111	missense_variant
	Chromosome	931407	C	T	0.161	missense_variant
	Chromosome	5124945	G	A	0.082	synonymous_variant
	Chromosome	1560774	G	A	0.004	stop_gained
	Chromosome	3684856	A	G	0.814	synonymous_variant
	Chromosome	1932658	C	T	0.646	missense_variant
	Chromosome	1932658	C	T	0.646	synonymous_variant
	Chromosome	1442965	G	A	0.007	synonymous_variant
	Chromosome	2877773	G	A	0.175	missense_variant
	Chromosome	2528442	A	G	0.125	missense_variant
	Chromosome	1601521	T	C	0.786	synonymous_variant
	Chromosome	1306994	G	T	0.104	missense_variant
	Chromosome	1601824	G	A	0.943	missense_variant
	Chromosome	307277	T	A	0.832	synonymous_variant
	Chromosome	1931313	G	A	0.482	synonymous_variant
	Chromosome	2435277	G	A	0.157	missense_variant
	Chromosome	1923034	T	A	0.464	missense_variant
	Chromosome	2933520	A	G	0.111	start_lost
	Chromosome	2605689	C	T	0.043	synonymous_variant
	Chromosome	3722915	C	T	0.05	missense_variant
	Chromosome	396350	T	C	0.279	stop_lost&splice_region_variant
	Chromosome	2114905	A	G	0.657	synonymous_variant
	Chromosome	1923387	T	C	0.618	missense_variant
	Chromosome	3570574	A	G	0.854	synonymous_variant
	Chromosome	1405032	T	A	0.671	synonymous_variant
	Chromosome	5079334	T	G	0.007	synonymous_variant
	Chromosome	1299967	G	A	0.118	missense_variant
	Chromosome	4534768	G	A	0.007	missense_variant
	Chromosome	3979167	G	A	0.114	missense_variant
	Chromosome	3363612	G	A	0.632	missense_variant
	Chromosome	3832172	T	G	0.643	missense_variant
	Chromosome	3006927	G	A	0.171	synonymous_variant
	Chromosome	463749	A	T	0.121	missense_variant
	Chromosome	1726505	C	G	0.168	synonymous_variant
	Chromosome	564971	A	T	0.643	missense_variant
	Chromosome	3442537	G	A	0.007	missense_variant
	Chromosome	5217817	A	T	0.111	missense_variant
	Chromosome	1925215	C	T	0.604	missense_variant
	Chromosome	1303990	A	G	0.121	missense_variant
	Chromosome	2532298	T	C	0.146	missense_variant
	Chromosome	4255636	G	A	0.007	missense_variant
	Chromosome	5386887	C	T	0.004	missense_variant
	Chromosome	5198149	T	C	0.121	missense_variant
	Chromosome	1602180	G	A	0.932	synonymous_variant
	Chromosome	936900	G	A	0.007	missense_variant
	Chromosome	1856204	A	T	0.65	missense_variant
	Chromosome	4312163	G	T	0.657	missense_variant
	Chromosome	909857	C	T	0.114	missense_variant
	Chromosome	1933045	A	C	0.664	synonymous_variant
	Chromosome	2852810	G	T	0.007	missense_variant
	Chromosome	4637522	G	A	0.157	missense_variant
	Chromosome	1931181	A	T	0.614	synonymous_variant
	Chromosome	424455	G	C	0.118	synonymous_variant
	Chromosome	1445120	T	C	0.007	missense_variant
	Chromosome	3936399	G	A	0.171	missense_variant
	Chromosome	2935548	A	G	0.154	synonymous_variant
	Chromosome	1921851	T	A	0.636	missense_variant
	Chromosome	1601849	T	C	0.914	synonymous_variant
	Chromosome	3763017	G	A	0.171	missense_variant
	Chromosome	2766619	G	A	0.939	missense_variant
	Chromosome	5168094	G	A	0.057	missense_variant
	Chromosome	5043737	G	T	0.007	synonymous_variant
	Chromosome	1043839	G	A	0.121	missense_variant
	Chromosome	121021	G	A	0.621	stop_gained
	Chromosome	5046074	G	A	0.007	synonymous_variant
	Chromosome	2244823	A	G	0.018	synonymous_variant
	Chromosome	2100062	A	G	0.957	synonymous_variant
	Chromosome	2202810	A	G	0.025	missense_variant
	Chromosome	435465	A	G	0.957	missense_variant
	Chromosome	5047801	T	C	0.007	synonymous_variant
	Chromosome	1858316	C	T	0.007	stop_gained
	Chromosome	265145	G	A	0.143	synonymous_variant
	Chromosome	2478147	C	A	0.161	synonymous_variant
	Chromosome	2447357	T	A	0.089	missense_variant
	Chromosome	1056428	G	A	0.164	missense_variant
	Chromosome	10201	C	T	0.125	missense_variant
	Chromosome	899662	T	C	0.121	synonymous_variant
	Chromosome	5055393	C	T	0.007	synonymous_variant
	Chromosome	875095	T	C	0.118	missense_variant
	Chromosome	307094	C	T	0.007	synonymous_variant
	Chromosome	267546	G	A	0.114	missense_variant
	Chromosome	32328	A	G	0.164	missense_variant
	Chromosome	3587228	A	C	0.004	missense_variant
	Chromosome	4543239	G	A	0.004	missense_variant
	Chromosome	4982452	C	T	0.164	synonymous_variant
	Chromosome	1623519	T	C	0.011	missense_variant
	Chromosome	1444581	A	G	0.007	synonymous_variant
	Chromosome	451318	A	G	0.175	missense_variant
	Chromosome	1443620	T	C	0.007	missense_variant
	Chromosome	1234064	T	C	0.007	synonymous_variant
	Chromosome	2930874	G	A	0.007	synonymous_variant
	Chromosome	192588	C	T	0.118	synonymous_variant
	Chromosome	2418981	T	G	0.171	missense_variant
	Chromosome	2084158	A	C	0.114	missense_variant
	Chromosome	3682234	G	A	0.007	synonymous_variant
	Chromosome	1356534	T	C	0.679	missense_variant
	Chromosome	5246955	C	T	0.171	missense_variant
	Chromosome	1598822	G	T	0.086	synonymous_variant
	Chromosome	1939251	T	A	0.682	synonymous_variant
	Chromosome	1306297	C	T	0.164	missense_variant
	Chromosome	1267831	T	C	0.804	synonymous_variant
	Chromosome	3800443	G	A	0.004	synonymous_variant
	Chromosome	3800637	A	G	0.964	missense_variant
	Chromosome	2246572	A	G	0.5	synonymous_variant
	Chromosome	1711805	C	T	0.168	synonymous_variant
	Chromosome	3539878	G	A	0.171	synonymous_variant
	Chromosome	1931128	C	A	0.671	missense_variant
	Chromosome	4455857	G	T	0.682	missense_variant
	Chromosome	1205581	A	G	0.004	missense_variant
	Chromosome	3933122	G	A	0.121	missense_variant
	Chromosome	3554521	C	A	0.121	synonymous_variant
	Chromosome	1511873	A	G	0.125	synonymous_variant
	Chromosome	65627	T	C	0.093	missense_variant
	Chromosome	4955043	C	T	0.004	missense_variant
	Chromosome	2950796	G	A	0.086	missense_variant
	Chromosome	112509	C	T	0.575	missense_variant
	Chromosome	1365284	T	G	0.146	missense_variant
	Chromosome	1088218	C	T	0.057	missense_variant
	Chromosome	357832	C	A	0.957	missense_variant
	Chromosome	1467778	C	T	0.121	synonymous_variant
	Chromosome	3283468	C	T	0.164	missense_variant
	Chromosome	4890607	C	T	0.271	synonymous_variant
	Chromosome	196742	C	T	0.168	missense_variant
	Chromosome	2074660	T	C	0.907	missense_variant
	Chromosome	4237216	C	T	0.061	synonymous_variant
	Chromosome	2801004	T	A	0.161	missense_variant
	Chromosome	4156718	T	C	0.943	missense_variant
	Chromosome	1444923	A	G	0.007	synonymous_variant
	Chromosome	171915	T	C	0.721	missense_variant
	Chromosome	269117	T	C	0.271	synonymous_variant
	Chromosome	1930491	A	G	0.668	synonymous_variant
	Chromosome	2246761	G	A	0.164	synonymous_variant
	Chromosome	246846	C	T	0.111	missense_variant
	Chromosome	1136058	G	T	0.111	synonymous_variant
	Chromosome	1931292	A	G	0.479	synonymous_variant
	Chromosome	3840678	G	A	0.111	missense_variant
	Chromosome	4359924	G	A	0.282	missense_variant
	Chromosome	1924798	C	A	0.632	missense_variant
	Chromosome	3990141	C	T	0.007	missense_variant
	Chromosome	4948071	C	T	0.179	missense_variant
	Chromosome	306911	T	C	0.004	synonymous_variant
	Chromosome	1045867	A	T	0.646	missense_variant
	Chromosome	2256538	C	A	0.65	synonymous_variant
	Chromosome	1133596	C	A	0.293	missense_variant
	Chromosome	1041990	C	T	0.107	missense_variant
	Chromosome	4759933	C	T	0.121	synonymous_variant
	Chromosome	2054665	T	A	0.007	missense_variant
	Chromosome	3643190	G	A	0.654	synonymous_variant
	Chromosome	1471740	C	T	0.175	synonymous_variant
	Chromosome	2244768	G	A	0.157	synonymous_variant
	Chromosome	1300913	T	C	0.118	missense_variant
	Chromosome	2411577	T	A	0.111	synonymous_variant
	Chromosome	5074736	A	T	0.818	missense_variant
	Chromosome	4730036	A	G	0.918	synonymous_variant
	Chromosome	2374599	C	A	0.171	missense_variant
	Chromosome	1931370	A	T	0.593	synonymous_variant
	Chromosome	467555	A	C	0.896	synonymous_variant
	Chromosome	821759	G	T	0.118	missense_variant
	Chromosome	2377243	A	C	0.007	missense_variant
	Chromosome	1972005	C	T	0.004	missense_variant
	Chromosome	906681	C	T	0.007	missense_variant
	Chromosome	2247369	A	C	0.157	missense_variant
	Chromosome	1962812	C	G	0.121	synonymous_variant
	Chromosome	1661699	G	A	0.089	synonymous_variant
	Chromosome	5403044	A	C	0.161	missense_variant
	Chromosome	1871590	G	A	0.164	missense_variant
	Chromosome	684921	T	C	0.007	missense_variant
	Chromosome	1925642	T	C	0.664	missense_variant
	Chromosome	1556307	G	A	0.164	missense_variant
	Chromosome	1608972	A	G	0.246	missense_variant
	Chromosome	1939697	A	G	0.125	synonymous_variant
	Chromosome	1598192	A	C	0.164	missense_variant
	Chromosome	5058150	A	G	0.007	synonymous_variant
	Chromosome	4334951	G	A	0.118	stop_gained
	Chromosome	5053648	G	A	0.007	synonymous_variant
	Chromosome	1850330	C	T	0.007	synonymous_variant
	Chromosome	305766	G	A	0.829	synonymous_variant
	Chromosome	1506763	C	T	0.654	synonymous_variant
	Chromosome	430895	G	A	0.121	missense_variant
	Chromosome	749705	C	T	0.171	synonymous_variant
	Chromosome	5056808	C	G	0.007	missense_variant
	Chromosome	236894	C	T	0.114	synonymous_variant
	Chromosome	2498446	C	T	0.007	missense_variant
	Chromosome	305781	C	T	0.821	synonymous_variant
	Chromosome	3938599	A	G	0.132	missense_variant
	Chromosome	3346273	G	A	0.429	missense_variant
	Chromosome	3514145	T	A	0.004	missense_variant
	Chromosome	3179215	C	G	0.929	missense_variant
	Chromosome	3020714	A	T	0.118	missense_variant
	Chromosome	3430337	C	T	0.164	missense_variant
	Chromosome	3184895	T	A	0.904	missense_variant
	Chromosome	5426870	C	T	0.132	missense_variant
	Chromosome	3464218	C	A	0.171	missense_variant
	Chromosome	3040123	A	G	0.246	missense_variant
	Chromosome	1772905	G	C	0.089	missense_variant
	Chromosome	1549053	G	T	0.007	missense_variant
	Chromosome	62371	C	T	0.164	synonymous_variant
	Chromosome	4379946	G	A	0.157	missense_variant
	Chromosome	1288146	A	G	0.114	synonymous_variant
	Chromosome	3457091	A	T	0.654	synonymous_variant
	Chromosome	2137735	G	A	0.118	synonymous_variant
	Chromosome	2056199	A	G	0.157	missense_variant
	Chromosome	535272	G	T	0.668	synonymous_variant
	Chromosome	4124202	G	A	0.007	synonymous_variant
	Chromosome	1498350	A	T	0.118	missense_variant
	Chromosome	3134432	C	T	0.171	synonymous_variant
	Chromosome	5043284	T	C	0.007	synonymous_variant
	Chromosome	2926568	T	A	0.007	synonymous_variant
	Chromosome	4098156	C	T	0.668	synonymous_variant
	Chromosome	5043239	A	T	0.007	synonymous_variant
	Chromosome	3270363	G	A	0.007	missense_variant
	Chromosome	681480	G	A	0.007	missense_variant
	Chromosome	3071231	G	A	0.1	missense_variant
	Chromosome	2343203	G	A	0.918	synonymous_variant
	Chromosome	2130894	G	A	0.1	synonymous_variant
	Chromosome	1956906	C	T	0.275	missense_variant
	Chromosome	673343	T	G	0.111	missense_variant
	Chromosome	4748660	C	T	0.15	synonymous_variant
	Chromosome	1638015	A	G	0.104	synonymous_variant
	Chromosome	4026091	C	T	0.154	stop_gained
	Chromosome	1303083	G	A	0.111	synonymous_variant
	Chromosome	1202446	C	T	0.018	missense_variant
	Chromosome	1202446	C	T	0.018	synonymous_variant
	Chromosome	4756973	G	T	0.004	synonymous_variant
	Chromosome	995199	G	T	0.118	synonymous_variant
	Chromosome	5123204	C	T	0.114	synonymous_variant
	Chromosome	1601774	C	A	0.946	synonymous_variant
	Chromosome	3820933	A	G	0.95	synonymous_variant
	Chromosome	120327	A	T	0.004	missense_variant
	Chromosome	1925874	T	C	0.164	synonymous_variant
	Chromosome	4394681	G	A	0.007	missense_variant
	Chromosome	1290191	A	T	0.121	synonymous_variant
	Chromosome	2247433	A	G	0.164	synonymous_variant
	Chromosome	1542374	A	T	0.025	missense_variant
	Chromosome	180160	T	C	0.939	synonymous_variant
	Chromosome	805437	G	A	0.654	synonymous_variant
	Chromosome	2300052	G	A	0.661	missense_variant
	Chromosome	1434884	C	A	0.621	synonymous_variant
	Chromosome	1925631	G	A	0.657	synonymous_variant
	Chromosome	259509	C	T	0.668	missense_variant
	Chromosome	1953577	G	T	0.118	missense_variant
	Chromosome	1480836	A	C	0.007	missense_variant
	Chromosome	1939203	C	A	0.168	synonymous_variant
	Chromosome	1378374	G	A	0.164	synonymous_variant
	Chromosome	1991322	G	A	0.643	missense_variant
	Chromosome	5247455	A	C	0.114	missense_variant
	Chromosome	60219	C	T	0.168	synonymous_variant
	Chromosome	2346205	G	A	0.168	synonymous_variant
	Chromosome	2346205	G	A	0.168	synonymous_variant
	Chromosome	5175333	T	C	0.789	synonymous_variant
	Chromosome	3466754	A	C	0.95	synonymous_variant
	Chromosome	157462	C	T	0.125	missense_variant
	Chromosome	2728024	A	G	0.929	stop_lost&splice_region_variant
	Chromosome	2529989	G	A	0.639	synonymous_variant
	Chromosome	3311013	T	C	0.9	synonymous_variant
	Chromosome	3719387	T	C	0.05	synonymous_variant
	Chromosome	5228951	G	A	0.007	missense_variant
	Chromosome	3211415	A	G	0.257	missense_variant
	Chromosome	3744736	A	G	0.914	synonymous_variant
	Chromosome	902986	C	T	0.007	missense_variant
	Chromosome	1529999	C	A	0.121	missense_variant
	Chromosome	3657903	G	A	0.121	synonymous_variant
	Chromosome	308085	G	A	0.793	synonymous_variant
	Chromosome	88304	G	A	0.007	synonymous_variant
	Chromosome	2210262	A	G	0.071	missense_variant
	Chromosome	1248489	T	C	0.654	missense_variant
	Chromosome	3056165	C	A	0.657	stop_gained
	Chromosome	1248544	G	A	0.646	synonymous_variant
	Chromosome	1566944	G	T	0.114	missense_variant
	Chromosome	3250682	T	C	0.936	stop_lost&splice_region_variant
	Chromosome	2584432	T	A	0.9	stop_lost&splice_region_variant
	Chromosome	1933006	G	A	0.664	synonymous_variant
	Chromosome	1151049	T	C	0.111	synonymous_variant
	Chromosome	1199667	A	T	0.004	synonymous_variant
	Chromosome	1035263	T	G	0.054	synonymous_variant
	Chromosome	552053	G	A	0.625	synonymous_variant
	Chromosome	5243620	C	T	0.007	missense_variant
	Chromosome	3476262	A	G	0.075	synonymous_variant
	Chromosome	1444485	C	T	0.007	synonymous_variant
	Chromosome	1225972	G	T	0.111	missense_variant
	Chromosome	1253558	T	C	0.154	missense_variant
	Chromosome	4593378	G	A	0.171	missense_variant
	Chromosome	1927623	G	A	0.471	synonymous_variant
	Chromosome	2158849	A	C	0.675	missense_variant
	Chromosome	3071058	T	C	0.936	synonymous_variant
	Chromosome	1304193	A	T	0.125	synonymous_variant
	Chromosome	1356965	T	C	0.907	missense_variant
	Chromosome	3445691	A	G	0.286	synonymous_variant
	Chromosome	4611322	G	A	0.096	synonymous_variant
	Chromosome	5059694	G	A	0.007	missense_variant
	Chromosome	1597368	T	C	0.954	synonymous_variant
	Chromosome	4691439	A	C	0.004	missense_variant
	Chromosome	1171984	G	A	0.004	missense_variant
	Chromosome	4172246	G	T	0.943	synonymous_variant
	Chromosome	2320152	T	A	0.943	synonymous_variant
	Chromosome	5053947	C	T	0.007	missense_variant
	Chromosome	1959899	C	G	0.146	synonymous_variant
	Chromosome	4333553	T	A	0.943	synonymous_variant
	Chromosome	1933490	A	T	0.125	missense_variant
	Chromosome	2196285	G	A	0.032	missense_variant
	Chromosome	5078761	A	T	0.004	missense_variant
	Chromosome	5078761	A	T	0.004	synonymous_variant
	Chromosome	992822	T	C	0.257	synonymous_variant
	Chromosome	1874338	A	G	0.404	synonymous_variant
	Chromosome	1648241	C	T	0.011	synonymous_variant
	Chromosome	1239549	G	A	0.007	synonymous_variant
	Chromosome	3565011	T	G	0.154	synonymous_variant
	Chromosome	3203043	A	T	0.65	synonymous_variant
	Chromosome	572714	G	A	0.118	synonymous_variant
	Chromosome	5046131	T	A	0.007	missense_variant
	Chromosome	1963097	T	G	0.761	synonymous_variant
	Chromosome	1926989	T	C	0.164	synonymous_variant
	Chromosome	3084446	T	G	0.286	synonymous_variant
	Chromosome	615472	G	A	0.054	synonymous_variant
	Chromosome	3181110	G	T	0.175	missense_variant
	Chromosome	5043227	G	A	0.007	synonymous_variant
	Chromosome	1199655	G	C	0.004	synonymous_variant
	Chromosome	1168912	G	A	0.004	synonymous_variant
	Chromosome	5053435	G	A	0.007	synonymous_variant
	Chromosome	3651039	G	A	0.171	synonymous_variant
	Chromosome	2023453	C	T	0.057	missense_variant
	Chromosome	3840793	T	C	0.929	missense_variant
	Chromosome	4302784	C	A	0.118	missense_variant
	Chromosome	4941673	C	T	0.146	synonymous_variant
	Chromosome	1199679	C	T	0.004	synonymous_variant
	Chromosome	4757800	C	T	0.004	missense_variant
	Chromosome	4432369	C	T	0.879	synonymous_variant
	Chromosome	5052486	A	G	0.007	missense_variant
	Chromosome	1289217	A	G	0.114	synonymous_variant
	Chromosome	3060545	C	A	0.118	synonymous_variant
	Chromosome	1303956	A	T	0.118	synonymous_variant
	Chromosome	2940183	C	T	0.004	synonymous_variant
	Chromosome	235802	C	T	0.179	synonymous_variant
	Chromosome	6065	C	T	0.111	missense_variant
	Chromosome	1444599	A	G	0.007	synonymous_variant
	Chromosome	1922563	A	G	0.629	synonymous_variant
	Chromosome	1249056	T	C	0.007	missense_variant
	Chromosome	1303623	T	C	0.125	synonymous_variant
	Chromosome	1922474	C	T	0.604	synonymous_variant
	Chromosome	1619737	T	C	0.004	synonymous_variant
	Chromosome	2648795	T	C	0.675	synonymous_variant
	Chromosome	177034	C	T	0.454	synonymous_variant
	Chromosome	3610859	A	G	0.121	synonymous_variant
	Chromosome	645862	A	G	0.957	synonymous_variant
	Chromosome	3403834	A	G	0.943	synonymous_variant
	Chromosome	1443151	T	C	0.007	synonymous_variant
	Chromosome	3215778	G	A	0.168	missense_variant
	Chromosome	2253303	T	C	0.164	synonymous_variant
	Chromosome	184522	A	G	0.111	missense_variant
	Chromosome	308205	A	C	0.821	synonymous_variant
	Chromosome	2202376	C	T	0.011	synonymous_variant
	Chromosome	4266652	G	A	0.175	missense_variant
	Chromosome	1926356	C	T	0.164	missense_variant
	Chromosome	4125897	T	C	0.007	missense_variant
	Chromosome	332687	T	A	0.007	missense_variant
	Chromosome	1263510	G	C	0.121	missense_variant
	Chromosome	1544292	G	A	0.007	synonymous_variant
	Chromosome	1609061	T	G	0.114	synonymous_variant
	Chromosome	4465967	G	A	0.168	missense_variant
	Chromosome	289210	A	G	0.932	missense_variant
	Chromosome	4198938	G	A	0.121	synonymous_variant
	Chromosome	1390015	G	T	0.164	stop_gained
	Chromosome	4012201	C	T	0.107	missense_variant
	Chromosome	4363940	C	T	0.157	missense_variant
	Chromosome	104392	C	G	0.004	missense_variant
	Chromosome	5053059	T	G	0.004	synonymous_variant
	Chromosome	1828302	G	T	0.164	synonymous_variant
	Chromosome	1186264	T	A	0.943	synonymous_variant
	Chromosome	1249621	C	T	0.121	missense_variant
	Chromosome	1249761	A	G	0.121	synonymous_variant
	Chromosome	5072897	C	T	0.007	synonymous_variant
	Chromosome	902356	T	C	0.007	synonymous_variant
	Chromosome	3241243	C	T	0.168	synonymous_variant
	Chromosome	1764197	G	C	0.911	synonymous_variant
	Chromosome	3013902	G	C	0.007	missense_variant
	Chromosome	2873694	C	T	0.004	synonymous_variant
	Chromosome	1249120	A	T	0.007	synonymous_variant
	Chromosome	2923719	T	C	0.786	synonymous_variant
	Chromosome	1925385	G	A	0.768	synonymous_variant
	Chromosome	1338628	G	C	0.089	missense_variant
	Chromosome	3454598	G	A	0.071	missense_variant
	Chromosome	1922748	A	G	0.607	synonymous_variant
	Chromosome	3711187	A	C	0.096	synonymous_variant
	Chromosome	3725855	A	G	0.093	synonymous_variant
	Chromosome	1140603	A	T	0.168	missense_variant
	Chromosome	5029234	A	T	0.157	missense_variant
	Chromosome	1939235	A	T	0.679	missense_variant
	Chromosome	2202574	C	T	0.014	synonymous_variant
	Chromosome	3607226	A	G	0.018	upstream_gene_variant
	Chromosome	1554096	G	A	0.007	upstream_gene_variant
	Chromosome	4933375	G	T	0.004	upstream_gene_variant
	Chromosome	2422964	C	T	0.511	upstream_gene_variant
	Chromosome	308408	C	T	0.314	upstream_gene_variant
	Chromosome	4724624	A	G	0.768	upstream_gene_variant
	Chromosome	4743648	T	C	0.007	upstream_gene_variant
	Chromosome	812784	C	T	0.121	upstream_gene_variant
	Chromosome	2934380	A	T	0.107	upstream_gene_variant
	Chromosome	2753265	T	G	0.143	upstream_gene_variant
	Chromosome	1596176	A	G	0.396	upstream_gene_variant
	Chromosome	4416813	T	C	0.068	upstream_gene_variant
	Chromosome	4870245	A	C	0.143	upstream_gene_variant
	Chromosome	3221719	A	G	0.504	upstream_gene_variant
	Chromosome	5328187	T	C	0.118	upstream_gene_variant
	Chromosome	4458193	C	A	0.004	upstream_gene_variant
	Chromosome	4676900	A	G	0.082	upstream_gene_variant
	Chromosome	3954486	C	T	0.157	upstream_gene_variant
	Chromosome	1609443	G	T	0.018	downstream_gene_variant
	Chromosome	722719	C	T	0.143	upstream_gene_variant
	Chromosome	1670251	C	G	0.1	upstream_gene_variant
	Chromosome	1370530	T	C	0.004	upstream_gene_variant
	Chromosome	4316343	G	A	0.004	upstream_gene_variant
	Chromosome	3624374	T	A	0.043	upstream_gene_variant
	Chromosome	2267057	C	T	0.146	upstream_gene_variant
	Chromosome	306443	G	A	0.004	upstream_gene_variant
	Chromosome	3521151	G	A	0.039	upstream_gene_variant
	Chromosome	1431616	T	C	0.518	upstream_gene_variant
	Chromosome	4751306	A	G	0.518	upstream_gene_variant
	Chromosome	5023716	A	C	0.018	upstream_gene_variant
	Chromosome	1183772	C	T	0.007	upstream_gene_variant
	Chromosome	4054272	G	T	0.007	upstream_gene_variant
	Chromosome	2195158	C	A	0.529	upstream_gene_variant
	Chromosome	4152141	T	C	0.604	upstream_gene_variant
	Chromosome	5124	A	G	0.075	upstream_gene_variant
	Chromosome	4791591	C	T	0.1	upstream_gene_variant
	Chromosome	1349444	G	A	0.068	upstream_gene_variant
	Chromosome	64531	A	T	0.554	upstream_gene_variant
	Chromosome	239591	T	C	0.654	upstream_gene_variant
	Chromosome	4510743	T	C	0.004	upstream_gene_variant
	Chromosome	2245851	A	G	0.139	upstream_gene_variant
	Chromosome	5288578	T	G	0.707	upstream_gene_variant
	Chromosome	2245908	T	A	0.146	upstream_gene_variant
	Chromosome	4112864	G	A	0.446	upstream_gene_variant
	Chromosome	1348621	C	T	0.1	upstream_gene_variant
	Chromosome	5275434	C	T	0.104	upstream_gene_variant
	Chromosome	2974286	G	A	0.786	upstream_gene_variant
	Chromosome	2929629	C	T	0.125	upstream_gene_variant
	Chromosome	3978011	G	A	0.161	upstream_gene_variant
	Chromosome	5209298	C	T	0.036	upstream_gene_variant
	Chromosome	1648819	C	T	0.032	upstream_gene_variant
	Chromosome	4901498	A	G	0.104	upstream_gene_variant
	Chromosome	1813885	T	A	0.896	upstream_gene_variant
	Chromosome	5395128	C	T	0.004	upstream_gene_variant
	Chromosome	2580804	G	A	0.046	upstream_gene_variant
	Chromosome	2210594	A	G	0.268	upstream_gene_variant
	Chromosome	1922970	C	T	0.371	upstream_gene_variant
	Chromosome	3240919	T	G	0.121	upstream_gene_variant
	Chromosome	819306	G	A	0.121	upstream_gene_variant
	Chromosome	1739480	C	A	0.004	upstream_gene_variant
	Chromosome	1609330	A	T	0.093	downstream_gene_variant
	Chromosome	3317241	A	G	0.089	upstream_gene_variant
	Chromosome	1370503	T	G	0.007	upstream_gene_variant
	Chromosome	1933321	T	C	0.089	upstream_gene_variant
	Chromosome	987793	A	G	0.657	upstream_gene_variant
	Chromosome	2850794	T	C	0.175	upstream_gene_variant
	Chromosome	5059269	C	T	0.007	upstream_gene_variant
	Chromosome	348181	C	T	0.664	upstream_gene_variant
	Chromosome	198183	C	T	0.007	upstream_gene_variant
	Chromosome	962511	C	T	0.229	upstream_gene_variant
	Chromosome	1596039	G	A	0.918	upstream_gene_variant
	Chromosome	1177109	G	A	0.15	upstream_gene_variant
	Chromosome	986047	C	T	0.171	upstream_gene_variant
	Chromosome	4021594	G	T	0.093	upstream_gene_variant
	Chromosome	3201849	G	A	0.004	upstream_gene_variant
	Chromosome	5273390	A	G	0.511	upstream_gene_variant
	Chromosome	1921427	A	G	0.664	upstream_gene_variant
	Chromosome	2346310	G	C	0.175	upstream_gene_variant
	Chromosome	1576412	A	G	0.007	upstream_gene_variant
	Chromosome	3385755	G	T	0.646	upstream_gene_variant
	Chromosome	3563144	A	G	0.804	upstream_gene_variant
	Chromosome	3887107	C	A	0.146	upstream_gene_variant
	Chromosome	1814617	C	T	0.007	upstream_gene_variant
	Chromosome	2211399	A	C	0.946	upstream_gene_variant
	Chromosome	1622133	A	C	0.014	upstream_gene_variant
	Chromosome	3476228	C	T	0.164	upstream_gene_variant
	Chromosome	1068351	C	T	0.007	upstream_gene_variant
	Chromosome	5318477	C	T	0.114	upstream_gene_variant
	Chromosome	2250486	A	T	0.189	upstream_gene_variant
	Chromosome	1824237	A	G	0.957	upstream_gene_variant
	Chromosome	1395559	C	T	0.654	upstream_gene_variant
	Chromosome	1374823	T	C	0.043	upstream_gene_variant
	Chromosome	5497601	C	T	0.007	upstream_gene_variant
	Chromosome	1545192	T	C	0.95	upstream_gene_variant
	Chromosome	1268294	T	C	0.832	upstream_gene_variant
	Chromosome	1216827	G	A	0.657	upstream_gene_variant
	Chromosome	4082438	G	A	0.114	upstream_gene_variant
	Chromosome	607320	T	C	0.054	upstream_gene_variant
	Chromosome	1927419	C	T	0.171	upstream_gene_variant
	Chromosome	309879	G	T	0.854	upstream_gene_variant
	Chromosome	302706	A	G	0.111	upstream_gene_variant
[truncated: 289 more rows]
