# Supplementary material for: Whole genome shotgun sequencing revealed highly polymorphic genome regions and genes in Escherichia coli O157:H7 isolates collected from a single feedlot
Source: PLoS One. 2018 Aug 28;13(8):e0202775. doi: 10.1371/journal.pone.0202775 (PMC6112667; doi:10.1371/journal.pone.0202775)
Supplement: S5 Table — (XLSX) [file pone.0202775.s007.xlsx]

## Sheet: chrom.and.plasmid.gene.snp.stat
	S5 Table. E coli O157:H7 genes that contain SNVs
	gene ID	SNV counts	gene length	SNV density (counts/1000 bases)
	ECs0004	1	1286	0.777605
	ECs0006	1	776	1.28866
	ECs0008	1	953	1.04932
	ECs0010	1	566	1.76678
	ECs0011	1	620	1.6129
	ECs0012	1	713	1.40252
	ECs0019	1	527	1.89753
	ECs0021	1	326	3.06748
	ECs0025	2	1421	1.40746
	ECs0033	1	914	1.09409
	ECs0036	1	3221	0.310463
	ECs0039	1	893	1.11982
	ECs0040	1	1568	0.637755
	ECs0041	1	1217	0.821693
	ECs0043	2	1514	1.321
	ECs0045	2	941	2.1254
	ECs0048	1	1331	0.751315
	ECs0057	1	989	1.01112
	ECs0059	1	2354	0.424809
	ECs0060	2	815	2.45399
	ECs0061	1	752	1.32979
	ECs0063	1	2906	0.344116
	ECs0064	2	2351	0.850702
	ECs0076	1	1400	0.714286
	ECs0079	1	86	11.6279
	ECs0084	1	1004	0.996016
	ECs0092	2	1316	1.51976
	ECs0094	1	1067	0.937207
	ECs0095	1	1475	0.677966
	ECs0101	2	587	3.40716
	ECs0111	2	1385	1.44404
	ECs0114	1	551	1.81488
	ECs0116	1	1373	0.728332
	ECs0119	1	1892	0.528541
	ECs0121	1	1853	0.539665
	ECs0125	1	866	1.15473
	ECs0127	2	1550	1.29032
	ECs0128	1	2390	0.41841
	ECs0143	3	2600	1.15385
	ECs0152	1	2474	0.404204
	ECs0154	1	2243	0.445831
	ECs0157	1	1982	0.504541
	ECs0159	1	1421	0.70373
	ECs0164	2	1517	1.31839
	ECs0165	1	1424	0.702247
	ECs0170	1	794	1.25945
	ECs0174	1	557	1.79533
	ECs0177	1	749	1.33511
	ECs0182	1	455	2.1978
	ECs0190	1	1295	0.772201
	ECs0192	1	458	2.18341
	ECs0206	1	770	1.2987
	ECs0207	1	1358	0.736377
	ECs0213	1	449	2.22717
	ECs0218	3	3107	0.965562
	ECs0220	1	794	1.25945
	ECs0223	2	2771	0.721761
	ECs0225	1	1331	0.751315
	ECs0226	1	524	1.9084
	ECs0229	1	1850	0.540541
	ECs0231	1	1391	0.718907
	ECs0236	2	2141	0.934143
	ECs0237	12	4214	2.84765
	ECs0238	1	611	1.63666
	ECs0241	1	1136	0.880282
	ECs0242	1	1760	0.568182
	ECs0245	1	1172	0.853242
	ECs0248	1	2480	0.403226
	ECs0249	1	578	1.7301
	ECs0254	1	749	1.33511
	ECs0256	1	785	1.27389
	ECs0257	2	1739	1.15009
	ECs0258	1	1055	0.947867
	ECs0266	1	1244	0.803859
	ECs0271	3	974	3.08008
	ECs0281	10	593	16.8634
	ECs0282	6	443	13.544
	ECs0283	3	410	7.31707
	ECs0284	10	554	18.0505
	ECs0285	9	773	11.6429
	ECs0288	1	353	2.83286
	ECs0296	1	272	3.67647
	ECs0303	1	2333	0.428633
	ECs0311	1	1193	0.838223
	ECs0313	1	956	1.04603
	ECs0314	1	2198	0.454959
	ECs0315	1	956	1.04603
	ECs0320	2	1643	1.21729
	ECs0321	1	2525	0.39604
	ECs0323	1	587	1.70358
	ECs0325	1	290	3.44828
	ECs0333	1	926	1.07991
	ECs0335	1	575	1.73913
	ECs0336	3	4253	0.705384
	ECs0337	1	890	1.1236
	ECs0344	1	719	1.39082
	ECs0346	1	848	1.17925
	ECs0350	1	1094	0.914077
	ECs0358	1	1472	0.679348
	ECs0362	1	3983	0.251067
	ECs0363	1	1088	0.919118
	ECs0365	1	710	1.40845
	ECs0366	1	302	3.31126
	ECs0375	1	260	3.84615
	ECs0377	1	971	1.02987
	ECs0390	1	1283	0.779423
	ECs0392	1	659	1.51745
	ECs0394	1	1154	0.866551
	ECs0395	1	611	1.63666
	ECs0397	2	3074	0.650618
	ECs0399	1	953	1.04932
	ECs0400	1	788	1.26904
	ECs0402	1	1664	0.600962
	ECs0405	2	809	2.47219
	ECs0406	1	950	1.05263
	ECs0407	1	1013	0.987167
	ECs0409	1	656	1.52439
	ECs0410	1	833	1.20048
	ECs0411	1	1109	0.901713
	ECs0416	1	1304	0.766871
	ECs0419	1	962	1.0395
	ECs0420	1	767	1.30378
	ECs0421	1	827	1.20919
	ECs0424	1	2942	0.339905
	ECs0431	1	1094	0.914077
	ECs0435	1	1115	0.896861
	ECs0437	1	809	1.23609
	ECs0440	1	677	1.4771
	ECs0443	1	449	2.22717
	ECs0447	1	3143	0.318167
	ECs0449	1	689	1.45138
	ECs0450	1	1295	0.772201
	ECs0452	1	1373	0.728332
	ECs0454	1	1445	0.692042
	ECs0502	1	1772	0.564334
	ECs0512	1	551	1.81488
	ECs0515	1	3149	0.317561
	ECs0517	2	647	3.09119
	ECs0527	1	644	1.5528
	ECs0529	1	959	1.04275
	ECs0534	1	479	2.08768
	ECs0538	1	932	1.07296
	ECs0539	1	1292	0.773994
	ECs0540	1	1355	0.738007
	ECs0541	1	4385	0.22805
	ECs0542	5	15875	0.314961
	ECs0559	2	2414	0.8285
	ECs0573	1	890	1.1236
	ECs0574	1	464	2.15517
	ECs0575	1	1307	0.765111
	ECs0578	2	1235	1.61943
	ECs0580	1	1667	0.59988
	ECs0583	1	893	1.11982
	ECs0586	1	722	1.38504
	ECs0589	1	521	1.91939
	ECs0593	1	692	1.44509
	ECs0599	1	890	1.1236
	ECs0600	2	2972	0.672948
	ECs0606	1	461	2.1692
	ECs0607	1	1901	0.526039
	ECs0612	1	1223	0.817661
	ECs0613	2	3137	0.637552
	ECs0614	2	1376	1.45349
	ECs0623	1	2240	0.446429
	ECs0628	1	992	1.00806
	ECs0643	1	806	1.24069
	ECs0645	1	1595	0.626959
	ECs0654	1	1532	0.652742
	ECs0655	1	923	1.08342
	ECs0657	1	1145	0.873362
	ECs0658	4	1658	2.41255
	ECs0660	1	1385	0.722022
	ECs0661	1	560	1.78571
	ECs0670	1	1211	0.825764
	ECs0674	2	467	4.28266
	ECs0678	1	1031	0.969932
	ECs0679	1	581	1.72117
	ECs0684	1	1427	0.700771
	ECs0686	1	707	1.41443
	ECs0699	1	1424	0.702247
	ECs0704	2	1664	1.20192
	ECs0709	1	1946	0.513875
	ECs0712	1	908	1.10132
	ECs0717	1	764	1.3089
	ECs0719	2	1640	1.21951
	ECs0724	1	572	1.74825
	ECs0725	2	2048	0.976562
	ECs0726	1	1673	0.597729
	ECs0730	1	542	1.84502
	ECs0737	1	932	1.07296
	ECs0739	1	791	1.26422
	ECs0741	1	1061	0.942507
	ECs0743	1	2171	0.460617
	ECs0751	1	2801	0.357015
	ECs0760	1	1370	0.729927
	ECs0761	1	1241	0.805802
	ECs0774	1	1184	0.844595
	ECs0780	1	941	1.0627
	ECs0781	1	380	2.63158
	ECs0782	1	1052	0.95057
	ECs0787	1	1016	0.984252
	ECs0789	1	788	1.26904
	ECs0793	1	1058	0.94518
	ECs0815	1	689	1.45138
	ECs0819	3	497	6.03622
	ECs0820	2	467	4.28266
	ECs0822	1	152	6.57895
	ECs0823	1	278	3.59712
	ECs0824	1	491	2.03666
	ECs0825	1	2102	0.475737
	ECs0827	1	1124	0.88968
	ECs0829	2	2123	0.942063
	ECs0835	1	386	2.59067
	ECs0844	4	1316	3.03951
	ECs0846	1	980	1.02041
	ECs0847	2	992	2.01613
	ECs0848	1	881	1.13507
	ECs0852	1	1289	0.775795
	ECs0854	1	1154	0.866551
	ECs0856	1	677	1.4771
	ECs0857	2	2021	0.989609
	ECs0863	1	452	2.21239
	ECs0874	1	683	1.46413
	ECs0877	1	2150	0.465116
	ECs0881	1	266	3.7594
	ECs0883	2	2282	0.876424
	ECs0885	1	1007	0.993049
	ECs0908	2	1838	1.08814
	ECs0909	1	1538	0.650195
	ECs0911	1	911	1.09769
	ECs0912	1	2348	0.425894
	ECs0913	1	1328	0.753012
	ECs0915	2	1325	1.50943
	ECs0916	1	383	2.61097
	ECs0917	1	1115	0.896861
	ECs0921	1	596	1.67785
	ECs0934	1	1112	0.899281
	ECs0943	1	731	1.36799
	ECs0945	1	716	1.39665
	ECs0948	1	515	1.94175
	ECs0950	2	455	4.3956
	ECs0957	2	1718	1.16414
	ECs0958	1	968	1.03306
	ECs0959	1	1658	0.603136
	ECs0960	2	899	2.22469
	ECs0966	1	224	4.46429
	ECs0968	2	2276	0.878735
	ECs0971	1	1721	0.581058
	ECs0973	1	965	1.03627
	ECs0990	2	1088	1.83824
	ECs0991	1	1283	0.779423
	ECs0992	1	788	1.26904
	ECs0996	1	2342	0.426985
	ECs0997	1	1748	0.572082
	ECs1007	1	4460	0.224215
	ECs1014	1	1202	0.831947
	ECs1017	1	791	1.26422
	ECs1025	2	980	2.04082
	ECs1027	1	563	1.7762
	ECs1028	1	569	1.75747
	ECs1030	1	578	1.7301
	ECs1031	1	1109	0.901713
	ECs1033	1	1907	0.524384
	ECs1039	1	1760	0.568182
	ECs1043	1	629	1.58983
	ECs1046	1	2054	0.486855
	ECs1049	1	413	2.42131
	ECs1052	1	278	3.59712
	ECs1065	1	155	6.45161
	ECs1071	1	425	2.35294
	ECs1073	1	1091	0.91659
	ECs1074	3	746	4.02145
	ECs1075	2	770	2.5974
	ECs1076	2	413	4.84262
	ECs1077	1	773	1.29366
	ECs1093	1	467	2.14133
	ECs1100	1	206	4.85437
	ECs1114	3	2579	1.16324
	ECs1116	1	698	1.43266
	ECs1118	2	680	2.94118
	ECs1119	1	206	4.85437
	ECs1121	4	3473	1.15174
	ECs1122	2	599	3.3389
	ECs1131	1	587	1.70358
	ECs1140	1	2096	0.477099
	ECs1143	1	323	3.09598
	ECs1148	1	2714	0.36846
	ECs1152	1	2546	0.392773
	ECs1164	4	623	6.42055
	ECs1165	4	287	13.9373
	ECs1166	1	218	4.58716
	ECs1167	2	287	6.96864
	ECs1169	1	773	1.29366
	ECs1176	1	416	2.40385
	ECs1180	1	251	3.98406
	ECs1185	1	653	1.53139
	ECs1187	2	296	6.75676
	ECs1196	1	527	1.89753
	ECs1198	1	173	5.78035
	ECs1199	4	734	5.44959
	ECs1200	7	722	9.69529
	ECs1201	1	605	1.65289
	ECs1203	1	434	2.30415
	ECs1205	9	959	9.38478
	ECs1206	2	269	7.43494
	ECs1207	5	1904	2.62605
	ECs1211	1	446	2.24215
	ECs1217	2	293	6.82594
	ECs1219	2	806	2.48139
	ECs1227	1	650	1.53846
	ECs1228	1	1937	0.516262
	ECs1232	16	1703	9.39518
	ECs1233	8	1268	6.30915
	ECs1234	2	278	7.19424
	ECs1235	1	617	1.62075
	ECs1242	20	8381	2.38635
	ECs1247	1	659	1.51745
	ECs1248	1	218	4.58716
	ECs1253	1	458	2.18341
	ECs1257	1	734	1.3624
	ECs1260	3	3962	0.757193
	ECs1262	1	1343	0.744602
	ECs1265	1	1271	0.786782
	ECs1268	2	1325	1.50943
	ECs1270	1	2423	0.412712
	ECs1272	5	1532	3.26371
	ECs1273	1	491	2.03666
	ECs1282	1	3806	0.262743
	ECs1283	2	1619	1.23533
	ECs1285	1	569	1.75747
	ECs1286	1	548	1.82482
	ECs1289	1	2558	0.39093
	ECs1294	2	1310	1.52672
	ECs1300	1	1817	0.550358
	ECs1303	2	1385	1.44404
	ECs1304	2	563	3.5524
	ECs1317	1	1286	0.777605
	ECs1319	1	275	3.63636
	ECs1324	1	1706	0.586166
	ECs1333	1	671	1.49031
	ECs1342	1	329	3.03951
	ECs1348	1	773	1.29366
	ECs1358	1	308	3.24675
	ECs1359	1	224	4.46429
	ECs1360	1	2090	0.478469
	ECs1362	1	272	3.67647
	ECs1378	1	233	4.29185
	ECs1383	2	515	3.8835
	ECs1384	2	1937	1.03252
	ECs1387	2	638	3.1348
	ECs1395	15	872	17.2018
	ECs1396	13	2849	4.563
	ECs1401	2	818	2.44499
	ECs1405	1	374	2.6738
	ECs1412	1	554	1.80505
	ECs1424	1	1481	0.675219
	ECs1425	1	1157	0.864304
	ECs1427	2	2573	0.777303
	ECs1432	1	920	1.08696
	ECs1434	1	575	1.73913
	ECs1440	2	1046	1.91205
	ECs1452	1	404	2.47525
	ECs1456	1	782	1.27877
	ECs1460	1	1643	0.608643
	ECs1462	2	3185	0.627943
	ECs1465	1	623	1.60514
	ECs1468	1	1040	0.961538
	ECs1469	1	953	1.04932
	ECs1473	1	1241	0.805802
	ECs1478	1	797	1.25471
	ECs1484	1	824	1.21359
	ECs1492	2	3446	0.580383
	ECs1496	1	1244	0.803859
	ECs1501	1	1118	0.894454
	ECs1505	1	230	4.34783
	ECs1506	1	476	2.10084
	ECs1514	1	317	3.15457
	ECs1523	1	374	2.6738
	ECs1524	1	821	1.21803
	ECs1527	2	1937	1.03252
	ECs1530	1	215	4.65116
	ECs1537	2	218	9.17431
	ECs1538	1	140	7.14286
	ECs1544	1	2501	0.39984
	ECs1560	1	2348	0.425894
	ECs1561	1	3401	0.294031
	ECs1564	1	905	1.10497
	ECs1572	1	1226	0.815661
	ECs1574	8	1229	6.50936
	ECs1576	3	743	4.03769
	ECs1577	4	197	20.3046
	ECs1580	1	242	4.13223
	ECs1581	6	299	20.0669
	ECs1582	11	965	11.399
	ECs1586	3	251	11.9522
	ECs1587	9	410	21.9512
	ECs1588	5	272	18.3824
	ECs1589	1	224	4.46429
	ECs1599	10	281	35.5872
	ECs1600	2	275	7.27273
	ECs1609	1	1142	0.875657
	ECs1611	5	824	6.06796
	ECs1612	1	701	1.42653
	ECs1614	1	332	3.01205
	ECs1615	4	1526	2.62123
	ECs1618	1	290	3.44828
	ECs1620	1	689	1.45138
	ECs1622	2	476	4.20168
	ECs1625	1	293	3.41297
	ECs1638	1	578	1.7301
	ECs1644	1	329	3.03951
	ECs1648	1	3398	0.294291
	ECs1649	1	599	1.66945
	ECs1662	1	1484	0.673854
	ECs1663	2	953	2.09864
	ECs1670	1	695	1.43885
	ECs1680	1	530	1.88679
	ECs1683	1	1532	0.652742
	ECs1692	1	254	3.93701
	ECs1694	1	854	1.17096
	ECs1696	1	644	1.5528
	ECs1707	1	1643	0.608643
	ECs1711	1	1652	0.605327
	ECs1716	1	1082	0.924214
	ECs1724	1	353	2.83286
	ECs1728	2	1391	1.43781
	ECs1729	2	3743	0.534331
	ECs1745	1	908	1.10132
	ECs1755	1	743	1.3459
	ECs1757	1	1130	0.884956
	ECs1759	1	2471	0.404694
	ECs1765	1	407	2.457
	ECs1776	2	1046	1.91205
	ECs1777	1	359	2.78552
	ECs1780	6	1058	5.67108
	ECs1791	2	563	3.5524
	ECs1793	1	1937	0.516262
	ECs1803	2	3080	0.649351
	ECs1806	1	3476	0.287687
	ECs1830	1	500	2
	ECs1836	1	1562	0.640205
	ECs1840	1	1583	0.631712
	ECs1841	1	872	1.14679
	ECs1847	1	974	1.02669
	ECs1858	1	1985	0.503778
	ECs1860	1	1205	0.829876
	ECs1864	1	3083	0.324359
	ECs1865	1	1373	0.728332
	ECs1875	1	776	1.28866
	ECs1877	2	1487	1.34499
	ECs1878	1	1280	0.78125
	ECs1879	1	1265	0.790514
	ECs1887	1	980	1.02041
	ECs1892	1	1052	0.95057
	ECs1895	1	2267	0.441112
	ECs1915	2	752	2.65957
	ECs1920	1	797	1.25471
	ECs1925	1	1292	0.773994
	ECs1929	14	1235	11.336
	ECs1930	3	239	12.5523
	ECs1931	6	188	31.9149
	ECs1932	3	149	20.1342
	ECs1933	13	809	16.0692
	ECs1934	26	2600	10
	ECs1935	4	275	14.5455
	ECs1936	5	233	21.4592
	ECs1943	6	422	14.218
	ECs1944	12	788	15.2284
	ECs1945	10	746	13.4048
	ECs1946	6	812	7.38916
	ECs1947	2	236	8.47458
	ECs1948	4	422	9.47867
	ECs1949	3	212	14.1509
	ECs1956	9	599	15.025
	ECs1957	5	290	17.2414
	ECs1958	1	554	1.80505
	ECs1974	4	1364	2.93255
	ECs1975	1	1223	0.817661
	ECs1978	1	446	2.24215
	ECs1980	1	716	1.39665
	ECs1983	3	3080	0.974026
	ECs1985	4	698	5.73066
	ECs1987	3	680	4.41176
	ECs1990	4	3497	1.14384
	ECs1996	2	641	3.12012
	ECs1998	1	767	1.30378
	ECs2000	1	3524	0.283768
	ECs2006	2	3035	0.658979
	ECs2007	1	2423	0.412712
	ECs2009	3	2312	1.29758
	ECs2012	1	1757	0.569152
	ECs2026	1	1640	0.609756
	ECs2028	1	1343	0.744602
	ECs2029	1	1655	0.60423
	ECs2030	2	203	9.85222
	ECs2033	1	980	1.02041
	ECs2037	1	536	1.86567
	ECs2039	1	2003	0.499251
	ECs2042	1	437	2.28833
	ECs2046	2	941	2.1254
	ECs2047	1	794	1.25945
	ECs2049	1	221	4.52489
	ECs2057	1	1550	0.645161
	ECs2067	2	893	2.23964
	ECs2069	1	695	1.43885
	ECs2078	2	3047	0.656383
	ECs2082	1	1040	0.961538
	ECs2087	1	926	1.07991
	ECs2089	1	896	1.11607
	ECs2092	1	581	1.72117
	ECs2101	2	1685	1.18694
	ECs2110	1	1148	0.87108
	ECs2114	1	203	4.92611
	ECs2117	2	4031	0.496155
	ECs2124	1	875	1.14286
	ECs2128	1	1451	0.68918
	ECs2132	3	1412	2.12465
	ECs2135	1	1190	0.840336
	ECs2140	1	899	1.11235
	ECs2144	1	890	1.1236
	ECs2145	1	392	2.55102
	ECs2154	1	641	1.56006
	ECs2164	2	698	2.86533
	ECs2166	1	2612	0.382848
	ECs2191	1	587	1.70358
	ECs2193	1	554	1.80505
	ECs2196	1	272	3.67647
	ECs2204	2	734	2.7248
	ECs2216	10	1244	8.03859
	ECs2226	2	371	5.39084
	ECs2227	3	347	8.64553
	ECs2228	2	146	13.6986
	ECs2238	1	698	1.43266
	ECs2240	3	3242	0.925355
	ECs2243	1	716	1.39665
	ECs2266	1	164	6.09756
	ECs2269	1	1049	0.953289
	ECs2273	4	395	10.1266
	ECs2274	1	668	1.49701
	ECs2275	1	740	1.35135
	ECs2276	10	911	10.9769
	ECs2286	2	2471	0.809389
	ECs2290	1	560	1.78571
	ECs2291	1	746	1.34048
	ECs2293	1	2426	0.412201
	ECs2294	1	2426	0.412201
	ECs2300	1	1220	0.819672
	ECs2302	1	1253	0.798085
	ECs2303	1	335	2.98507
	ECs2307	2	1034	1.93424
	ECs2312	1	722	1.38504
	ECs2315	1	1301	0.76864
	ECs2320	1	1508	0.66313
	ECs2326	1	590	1.69492
	ECs2328	2	1028	1.94553
	ECs2329	1	1592	0.628141
	ECs2332	1	1079	0.926784
	ECs2338	1	2318	0.431406
	ECs2347	1	656	1.52439
	ECs2349	1	1109	0.901713
	ECs2351	1	440	2.27273
	ECs2357	1	599	1.66945
	ECs2362	1	4616	0.216638
	ECs2364	1	815	1.22699
	ECs2371	1	641	1.56006
	ECs2372	1	1373	0.728332
	ECs2373	1	1256	0.796178
	ECs2375	1	1604	0.623441
	ECs2378	1	719	1.39082
	ECs2383	1	1412	0.708215
	ECs2389	1	746	1.34048
	ECs2390	1	1526	0.655308
	ECs2397	2	1214	1.64745
	ECs2398	2	1271	1.57356
	ECs2400	1	758	1.31926
	ECs2401	1	1595	0.626959
	ECs2402	1	1205	0.829876
	ECs2406	1	1289	0.775795
	ECs2418	1	980	1.02041
	ECs2427	1	1898	0.52687
	ECs2428	1	758	1.31926
	ECs2435	2	1391	1.43781
	ECs2440	1	1352	0.739645
	ECs2442	2	350	5.71429
	ECs2450	1	968	1.03306
	ECs2451	2	1343	1.4892
	ECs2452	1	1478	0.67659
	ECs2454	1	1220	0.819672
	ECs2459	1	548	1.82482
	ECs2470	4	1043	3.83509
	ECs2475	3	659	4.55235
	ECs2476	1	1250	0.8
	ECs2481	1	932	1.07296
	ECs2492	1	1934	0.517063
	ECs2500	3	1181	2.54022
	ECs2503	2	848	2.35849
	ECs2510	1	1445	0.692042
	ECs2512	1	965	1.03627
	ECs2516	1	695	1.43885
	ECs2521	3	1361	2.20426
	ECs2522	1	578	1.7301
	ECs2525	1	1556	0.642674
	ECs2530	1	458	2.18341
	ECs2553	1	656	1.52439
	ECs2554	1	662	1.51057
	ECs2555	1	2060	0.485437
	ECs2558	1	290	3.44828
	ECs2560	1	641	1.56006
	ECs2570	1	1010	0.990099
	ECs2576	3	1772	1.693
	ECs2582	1	2447	0.408664
	ECs2598	1	1964	0.509165
	ECs2601	1	578	1.7301
	ECs2604	2	1424	1.40449
	ECs2607	1	263	3.80228
	ECs2610	1	503	1.98807
	ECs2616	1	665	1.50376
	ECs2617	1	1001	0.999001
	ECs2625	1	242	4.13223
	ECs2629	1	299	3.34448
	ECs2630	1	617	1.62075
	ECs2634	1	959	1.04275
	ECs2638	1	476	2.10084
	ECs2641	1	2090	0.478469
	ECs2653	1	224	4.46429
	ECs2654	1	722	1.38504
	ECs2662	1	1757	0.569152
	ECs2663	1	1397	0.71582
	ECs2670	1	668	1.49701
	ECs2674	1	1139	0.877963
	ECs2680	1	1373	0.728332
	ECs2690	1	623	1.60514
	ECs2696	2	917	2.18103
	ECs2710	1	635	1.5748
	ECs2741	2	533	3.75235
	ECs2743	1	206	4.85437
	ECs2752	1	1049	0.953289
	ECs2756	1	563	1.7762
	ECs2759	1	356	2.80899
	ECs2767	1	152	6.57895
	ECs2772	1	203	4.92611
	ECs2776	1	4037	0.247709
	ECs2780	1	716	1.39665
	ECs2782	1	1292	0.773994
	ECs2784	1	917	1.09051
	ECs2788	1	545	1.83486
	ECs2792	1	2147	0.465766
	ECs2802	1	479	2.08768
	ECs2817	2	950	2.10526
	ECs2818	1	824	1.21359
	ECs2823	1	1070	0.934579
	ECs2824	1	590	1.69492
	ECs2847	1	995	1.00503
	ECs2848	1	1394	0.71736
	ECs2852	1	1394	0.71736
	ECs2855	2	1223	1.63532
	ECs2861	1	1217	0.821693
	ECs2864	1	839	1.1919
	ECs2868	1	1649	0.606428
	ECs2871	2	1853	1.07933
	ECs2874	1	533	1.87617
	ECs2882	1	1394	0.71736
	ECs2883	1	3122	0.320307
	ECs2884	1	3077	0.324992
	ECs2885	1	1415	0.706714
	ECs2887	1	722	1.38504
	ECs2894	1	1040	0.961538
	ECs2895	1	1355	0.738007
	ECs2900	1	1124	0.88968
	ECs2901	1	1277	0.783085
	ECs2906	1	800	1.25
	ECs2914	2	1034	1.93424
	ECs2916	1	674	1.48368
	ECs2920	1	2033	0.491884
	ECs2922	3	2843	1.05522
	ECs2924	1	1316	0.759878
	ECs2928	1	1529	0.654022
	ECs2940	1	308	3.24675
	ECs2950	1	308	3.24675
	ECs2970	1	245	4.08163
	ECs2972	6	1946	3.08325
	ECs2975	1	434	2.30415
	ECs2977	1	605	1.65289
	ECs2981	1	527	1.89753
	ECs2985	2	290	6.89655
	ECs2986	2	701	2.85307
	ECs2987	1	938	1.0661
	ECs2991	1	281	3.55872
	ECs2992	1	551	1.81488
	ECs2995	1	581	1.72117
	ECs2999	1	152	6.57895
	ECs3000	1	296	3.37838
	ECs3002	1	677	1.4771
	ECs3007	7	947	7.39176
	ECs3008	1	176	5.68182
	ECs3009	2	356	5.61798
	ECs3010	3	362	8.28729
	ECs3011	1	242	4.13223
	ECs3013	1	1286	0.777605
	ECs3017	1	1157	0.864304
	ECs3019	1	2297	0.43535
	ECs3020	1	1715	0.58309
	ECs3022	2	611	3.27332
	ECs3038	1	1238	0.807754
	ECs3041	1	1520	0.657895
	ECs3044	1	1157	0.864304
	ECs3047	1	1979	0.505306
	ECs3054	1	941	1.0627
	ECs3061	1	1130	0.884956
	ECs3062	1	1181	0.84674
	ECs3068	1	1556	0.642674
	ECs3069	3	1820	1.64835
	ECs3074	1	1190	0.840336
	ECs3076	2	1760	1.13636
	ECs3078	1	1007	0.993049
	ECs3080	1	1760	0.568182
	ECs3081	1	2510	0.398406
	ECs3086	1	479	2.08768
	ECs3093	1	863	1.15875
	ECs3099	1	1646	0.607533
	ECs3100	1	1643	0.608643
	ECs3107	1	2801	0.357015
	ECs3111	1	4604	0.217202
	ECs3112	1	650	1.53846
	ECs3113	1	1256	0.796178
	ECs3114	1	2627	0.380662
	ECs3116	2	3752	0.533049
	ECs3117	2	2285	0.875274
	ECs3127	2	1259	1.58856
	ECs3128	1	1190	0.840336
	ECs3130	1	752	1.32979
	ECs3137	1	1202	0.831947
	ECs3148	1	1355	0.738007
	ECs3162	1	1841	0.543183
	ECs3163	1	302	3.31126
	ECs3174	1	1217	0.821693
	ECs3177	1	650	1.53846
	ECs3181	1	2144	0.466418
	ECs3185	1	644	1.5528
	ECs3194	1	782	1.27877
	ECs3196	1	1517	0.659196
	ECs3199	1	1268	0.788644
	ECs3203	1	1013	0.987167
	ECs3221	2	2639	0.757863
	ECs3224	2	2144	0.932836
	ECs3231	1	1157	0.864304
	ECs3241	1	1247	0.801925
	ECs3242	1	914	1.09409
	ECs3243	1	1433	0.697837
	ECs3247	1	1163	0.859845
	ECs3249	1	3593	0.278319
	ECs3260	1	1697	0.589275
	ECs3263	1	2495	0.400802
	ECs3272	1	1202	0.831947
	ECs3281	1	554	1.80505
	ECs3288	1	1727	0.579039
	ECs3296	1	1016	0.984252
	ECs3300	1	1424	0.702247
	ECs3308	1	1052	0.95057
	ECs3311	2	887	2.25479
	ECs3312	1	1361	0.734754
	ECs3313	2	1403	1.42552
	ECs3314	1	1226	0.815661
	ECs3330	1	1979	0.505306
	ECs3331	1	1700	0.588235
	ECs3332	1	3113	0.321234
	ECs3334	1	1127	0.887311
	ECs3336	2	2015	0.992556
	ECs3337	1	863	1.15875
	ECs3338	1	713	1.40252
	ECs3344	2	2018	0.99108
	ECs3345	1	968	1.03306
	ECs3346	1	1439	0.694927
	ECs3363	1	2066	0.484027
	ECs3365	1	2243	0.445831
	ECs3367	1	518	1.9305
	ECs3374	1	1178	0.848896
	ECs3381	1	854	1.17096
	ECs3384	2	2381	0.839983
	ECs3386	1	4961	0.201572
	ECs3393	1	515	1.94175
	ECs3405	1	518	1.9305
	ECs3414	1	983	1.01729
	ECs3415	1	3374	0.296384
	ECs3416	1	1199	0.834028
	ECs3417	1	1253	0.798085
	ECs3421	1	713	1.40252
	ECs3423	2	3887	0.514536
	ECs3439	1	575	1.73913
	ECs3441	1	857	1.16686
	ECs3450	1	1454	0.687758
	ECs3451	2	1046	1.91205
	ECs3454	1	1298	0.770416
	ECs3456	1	731	1.36799
	ECs3459	1	206	4.85437
	ECs3463	1	1121	0.892061
	ECs3468	1	482	2.07469
	ECs3473	1	1361	0.734754
	ECs3474	1	866	1.15473
	ECs3475	1	1196	0.83612
	ECs3483	1	248	4.03226
	ECs3485	1	590	1.69492
	ECs3487	1	1058	0.94518
	ECs3504	1	566	1.76678
	ECs3516	1	143	6.99301
	ECs3517	2	1349	1.48258
	ECs3521	1	1334	0.749625
	ECs3522	1	1448	0.690608
	ECs3538	1	2144	0.466418
	ECs3550	1	1556	0.642674
	ECs3552	1	566	1.76678
	ECs3554	1	2630	0.380228
	ECs3563	1	773	1.29366
	ECs3564	1	926	1.07991
	ECs3568	1	2252	0.44405
	ECs3571	1	1457	0.686342
	ECs3572	1	1424	0.702247
	ECs3577	1	1709	0.585138
	ECs3578	1	923	1.08342
	ECs3583	1	872	1.14679
	ECs3585	1	1121	0.892061
	ECs3586	1	968	1.03306
	ECs3595	2	992	2.01613
	ECs3604	1	605	1.65289
	ECs3609	1	923	1.08342
	ECs3614	1	1562	0.640205
	ECs3615	2	2657	0.752729
	ECs3619	1	1799	0.555864
	ECs3629	1	1454	0.687758
	ECs3630	1	860	1.16279
	ECs3632	3	1478	2.02977
	ECs3635	2	674	2.96736
	ECs3645	1	1301	0.76864
	ECs3648	1	1022	0.978474
	ECs3649	1	1352	0.739645
	ECs3651	1	782	1.27877
	ECs3654	1	848	1.17925
	ECs3656	1	1289	0.775795
	ECs3661	1	1316	0.759878
	ECs3662	1	1775	0.56338
	ECs3663	1	1448	0.690608
	ECs3670	1	1205	0.829876
	ECs3671	1	443	2.25734
	ECs3679	2	3368	0.593824
	ECs3680	1	323	3.09598
	ECs3682	1	563	1.7762
	ECs3693	1	2159	0.463177
	ECs3696	1	935	1.06952
	ECs3697	1	692	1.44509
	ECs3698	1	1418	0.705219
	ECs3704	2	809	2.47219
	ECs3712	1	632	1.58228
	ECs3716	1	734	1.3624
	ECs3721	1	1121	0.892061
	ECs3726	1	986	1.0142
	ECs3733	1	1703	0.587199
	ECs3734	1	749	1.33511
	ECs3736	3	1058	2.83554
	ECs3737	1	605	1.65289
	ECs3739	1	2258	0.44287
	ECs3742	1	1778	0.56243
	ECs3743	1	1190	0.840336
	ECs3748	1	1625	0.615385
	ECs3749	1	707	1.41443
	ECs3752	1	1328	0.753012
	ECs3755	1	1457	0.686342
	ECs3766	1	896	1.11607
	ECs3777	1	1202	0.831947
	ECs3778	2	1178	1.69779
	ECs3782	1	548	1.82482
	ECs3787	1	2144	0.466418
	ECs3788	2	995	2.01005
	ECs3790	1	1478	0.67659
	ECs3801	1	707	1.41443
	ECs3810	1	1991	0.50226
	ECs3820	1	497	2.01207
	ECs3821	1	707	1.41443
	ECs3832	3	1007	2.97915
	ECs3834	1	719	1.39082
	ECs3841	1	2195	0.455581
	ECs3850	1	548	1.82482
	ECs3860	1	1301	0.76864
	ECs3873	2	1859	1.07585
	ECs3879	1	1703	0.587199
	ECs3880	1	1178	0.848896
	ECs3881	1	986	1.0142
	ECs3884	1	887	1.1274
	ECs3896	1	710	1.40845
	ECs3901	1	1412	0.708215
	ECs3902	1	737	1.35685
	ECs3904	1	1607	0.622278
	ECs3910	1	581	1.72117
	ECs3915	1	983	1.01729
	ECs3917	3	2141	1.40121
	ECs3926	2	1160	1.72414
	ECs3933	1	1661	0.602047
	ECs3936	2	2840	0.704225
	ECs3940	1	821	1.21803
	ECs3942	1	617	1.62075
	ECs3943	1	932	1.07296
	ECs3944	1	911	1.09769
	ECs3947	1	1013	0.987167
	ECs3950	2	1841	1.08637
	ECs3952	1	764	1.3089
	ECs3954	1	1520	0.657895
	ECs3955	1	1490	0.671141
	ECs3960	1	1433	0.697837
	ECs3963	2	2018	0.99108
	ECs3970	2	965	2.07254
	ECs3972	2	551	3.62976
	ECs3974	1	1412	0.708215
	ECs3983	1	482	2.07469
	ECs3992	1	1364	0.733138
	ECs3994	1	2294	0.43592
	ECs3997	1	989	1.01112
	ECs3998	1	938	1.0661
	ECs4004	1	770	1.2987
	ECs4014	1	434	2.30415
	ECs4018	1	476	2.10084
	ECs4022	1	2516	0.397456
	ECs4032	1	1040	0.961538
	ECs4035	1	443	2.25734
	ECs4041	1	1007	0.993049
	ECs4042	1	1244	0.803859
	ECs4043	1	1940	0.515464
	ECs4045	1	2204	0.453721
	ECs4049	2	2672	0.748503
	ECs4050	1	1487	0.672495
	ECs4053	1	1643	0.608643
	ECs4067	1	278	3.59712
	ECs4073	1	782	1.27877
	ECs4076	1	986	1.0142
	ECs4080	1	725	1.37931
	ECs4090	1	929	1.07643
	ECs4091	4	4553	0.878542
	ECs4092	1	1418	0.705219
	ECs4105	1	1127	0.887311
	ECs4114	1	929	1.07643
	ECs4116	1	929	1.07643
	ECs4117	1	1445	0.692042
	ECs4120	1	593	1.68634
	ECs4130	1	1457	0.686342
	ECs4138	1	1886	0.530223
	ECs4143	1	1106	0.904159
	ECs4151	3	1124	2.66904
	ECs4154	1	1289	0.775795
	ECs4155	1	1376	0.726744
	ECs4156	1	410	2.43902
	ECs4158	1	368	2.71739
	ECs4161	1	620	1.6129
	ECs4191	1	2114	0.473037
	ECs4200	1	590	1.69492
	ECs4201	1	1778	0.56243
	ECs4202	1	554	1.80505
	ECs4216	1	2543	0.393236
	ECs4218	1	554	1.80505
	ECs4229	1	836	1.19617
	ECs4234	1	443	2.25734
	ECs4238	3	2576	1.1646
	ECs4241	1	713	1.40252
	ECs4243	1	878	1.13895
	ECs4249	1	2222	0.450045
	ECs4251	1	2321	0.430849
	ECs4253	2	878	2.2779
	ECs4256	1	575	1.73913
	ECs4258	2	2084	0.959693
	ECs4260	1	2705	0.369686
	ECs4267	1	830	1.20482
	ECs4268	1	326	3.06748
	ECs4274	2	1433	1.39567
	ECs4277	1	2186	0.457457
	ECs4289	1	1037	0.96432
	ECs4293	1	1745	0.573066
	ECs4299	1	1316	0.759878
	ECs4302	1	767	1.30378
	ECs4305	1	1109	0.901713
	ECs4311	1	1058	0.94518
	ECs4322	2	1259	1.58856
	ECs4325	1	1061	0.942507
	ECs4327	1	809	1.23609
	ECs4331	2	1361	1.46951
	ECs4338	1	1169	0.855432
	ECs4343	3	1574	1.90597
	ECs4357	1	275	3.63636
	ECs4358	1	1127	0.887311
	ECs4359	1	2684	0.372578
	ECs4363	1	1151	0.86881
	ECs4371	2	842	2.3753
	ECs4380	1	1982	0.504541
	ECs4382	1	914	1.09409
	ECs4383	1	1337	0.747943
	ECs4384	1	494	2.02429
	ECs4386	1	956	1.04603
	ECs4387	1	770	1.2987
	ECs4410	2	3008	0.664894
	ECs4411	2	1106	1.80832
	ECs4412	1	2357	0.424268
	ECs4416	1	1571	0.636537
	ECs4422	1	902	1.10865
	ECs4425	1	1724	0.580046
	ECs4426	1	530	1.88679
	ECs4429	1	1103	0.906618
	ECs4434	1	563	1.7762
	ECs4439	1	830	1.20482
	ECs4450	1	1541	0.648929
	ECs4454	1	2030	0.492611
	ECs4463	1	323	3.09598
	ECs4464	1	1628	0.614251
	ECs4470	1	4229	0.236463
	ECs4473	1	1136	0.880282
	ECs4475	2	1913	1.04548
	ECs4479	1	581	1.72117
	ECs4486	1	1019	0.981354
	ECs4491	1	1283	0.779423
	ECs4494	1	1025	0.97561
	ECs4497	1	932	1.07296
	ECs4499	1	992	1.00806
	ECs4502	1	1013	0.987167
	ECs4504	1	1007	0.993049
	ECs4514	1	1292	0.773994
	ECs4519	1	863	1.15875
	ECs4532	1	2318	0.431406
	ECs4556	2	578	3.46021
	ECs4561	1	1676	0.596659
	ECs4574	1	455	2.1978
	ECs4579	1	458	2.18341
	ECs4583	1	653	1.53139
	ECs4587	1	218	4.58716
	ECs4589	1	125	8
	ECs4597	1	353	2.83286
	ECs4606	1	590	1.69492
	ECs4610	1	653	1.53139
	ECs4620	2	1715	1.16618
	ECs4624	1	716	1.39665
	ECs4629	1	1250	0.8
	ECs4653	1	2408	0.415282
	ECs4655	1	470	2.12766
	ECs4656	1	179	5.58659
	ECs4657	1	2384	0.419463
	ECs4665	1	1082	0.924214
	ECs4671	1	1829	0.546747
	ECs4672	1	1370	0.729927
	ECs4673	1	419	2.38663
	ECs4680	1	815	1.22699
	ECs4686	1	992	1.00806
	ECs4687	1	1451	0.68918
	ECs4689	2	1868	1.07066
	ECs4693	1	890	1.1236
	ECs4700	1	1550	0.645161
	ECs4705	1	1850	0.540541
	ECs4707	1	893	1.11982
	ECs4708	1	1475	0.677966
	ECs4712	1	1484	0.673854
	ECs4713	2	1265	1.58103
	ECs4716	1	1259	0.794281
	ECs4719	1	1172	0.853242
	ECs4726	1	1079	0.926784
	ECs4731	1	1655	0.60423
	ECs4744	1	902	1.10865
	ECs4745	1	764	1.3089
	ECs4749	1	887	1.1274
	ECs4756	1	800	1.25
	ECs4759	1	2261	0.442282
	ECs4783	1	626	1.59744
	ECs4786	1	2786	0.358938
	ECs4790	1	1409	0.709723
	ECs4805	1	896	1.11607
	ECs4820	1	3050	0.327869
	ECs4825	2	1439	1.38985
	ECs4834	1	620	1.6129
	ECs4837	1	1373	0.728332
	ECs4871	1	2180	0.458716
	ECs4877	1	2135	0.468384
	ECs4878	1	740	1.35135
	ECs4880	1	2297	0.43535
	ECs4883	1	851	1.17509
	ECs4887	1	1004	0.996016
	ECs4889	1	1373	0.728332
	ECs4891	1	1334	0.749625
	ECs4900	1	965	1.03627
	ECs4910	2	4028	0.496524
	ECs4916	1	635	1.5748
	ECs4919	1	773	1.29366
	ECs4924	1	695	1.43885
	ECs4927	1	1325	0.754717
	ECs4935	1	2186	0.457457
	ECs4944	1	248	4.03226
	ECs4945	21	2090	10.0478
	ECs4946	5	932	5.36481
	ECs4947	1	221	4.52489
	ECs4950	2	272	7.35294
	ECs4951	3	293	10.2389
	ECs4952	5	530	9.43396
	ECs4953	5	542	9.22509
	ECs4954	3	533	5.62852
	ECs4955	2	515	3.8835
	ECs4956	1	290	3.44828
	ECs4963	1	257	3.89105
	ECs4964	3	446	6.72646
	ECs4966	2	308	6.49351
	ECs4968	5	581	8.60585
	ECs4969	11	1664	6.61058
	ECs4970	13	1526	8.519
	ECs4971	14	1325	10.566
	ECs4972	2	473	4.22833
	ECs4973	2	1124	1.77936
	ECs4982	1	2075	0.481928
	ECs4983	1	1370	0.729927
	ECs4986	1	437	2.28833
	ECs4989	2	911	2.19539
	ECs4992	2	560	3.57143
	ECs4993	1	2039	0.490436
	ECs4997	2	200	10
	ECs4998	7	737	9.49796
	ECs5008	1	1649	0.606428
	ECs5011	2	737	2.7137
	ECs5012	1	2096	0.477099
	ECs5022	1	608	1.64474
	ECs5024	1	2483	0.402739
	ECs5025	1	368	2.71739
	ECs5036	1	1193	0.838223
	ECs5037	1	713	1.40252
	ECs5039	1	356	2.80899
	ECs5040	3	2822	1.06308
	ECs5041	1	536	1.86567
	ECs5043	1	1586	0.630517
	ECs5046	1	1349	0.74129
	ECs5068	1	1001	0.999001
	ECs5071	1	941	1.0627
	ECs5073	1	1520	0.657895
	ECs5074	3	2270	1.32159
	ECs5078	1	1136	0.880282
	ECs5080	1	758	1.31926
	ECs5082	1	1064	0.93985
	ECs5083	1	584	1.71233
	ECs5092	1	845	1.18343
	ECs5095	2	668	2.99401
	ECs5096	1	1673	0.597729
	ECs5097	1	1337	0.747943
	ECs5101	1	1355	0.738007
	ECs5102	3	1409	2.12917
	ECs5104	1	1646	0.607533
	ECs5111	1	1517	0.659196
	ECs5117	2	1697	1.17855
	ECs5121	1	476	2.10084
	ECs5122	1	1256	0.796178
	ECs5124	1	1646	0.607533
	ECs5127	1	1028	0.972763
	ECs5133	1	395	2.53165
	ECs5139	1	968	1.03306
	ECs5140	1	1013	0.987167
	ECs5142	1	1547	0.646412
	ECs5143	3	1139	2.63389
	ECs5149	1	1280	0.78125
	ECs5168	1	1070	0.934579
	ECs5189	2	470	4.25532
	ECs5193	2	938	2.1322
	ECs5198	1	1733	0.577034
	ECs5199	2	3779	0.529241
	ECs5206	1	1502	0.665779
	ECs5207	1	1025	0.97561
	ECs5210	2	1373	1.45666
	ECs5213	1	302	3.31126
	ECs5216	2	1655	1.20846
	ECs5218	1	947	1.05597
	ECs5219	1	2696	0.37092
	ECs5222	1	935	1.06952
	ECs5235	1	2855	0.350263
	ECs5240	1	1502	0.665779
	ECs5241	1	1061	0.942507
	ECs5242	1	1949	0.513084
	ECs5251	1	773	1.29366
	ECs5254	1	851	1.17509
	ECs5255	1	326	3.06748
	ECs5260	2	6314	0.316756
	ECs5261	1	2831	0.353232
	ECs5263	2	6341	0.315408
	ECs5269	2	1214	1.64745
	ECs5270	1	725	1.37931
	ECs5273	1	548	1.82482
	ECs5276	1	2636	0.379363
	ECs5277	1	530	1.88679
	ECs5279	1	902	1.10865
	ECs5281	1	1184	0.844595
	ECs5290	2	4739	0.42203
	ECs5295	1	2207	0.453104
	ECs5296	1	266	3.7594
	ECs5298	2	1172	1.70648
	ECs5302	1	1412	0.708215
	ECs5308	1	2432	0.411184
	ECs5313	2	2165	0.923788
	ECs5333	1	1589	0.629327
	ECs5337	1	863	1.15875
	espP	3	3902	0.768836
	etpG	1	434	2.30415
	etpK	1	977	1.02354
	hlyA	1	2996	0.333778
	IS91	1	464	2.15517
	letB	1	305	3.27869
	psiB	1	434	2.30415
	toxB	6	9509	0.630981
