# Supplementary material for: Whole genome shotgun sequencing revealed highly polymorphic genome regions and genes in Escherichia coli O157:H7 isolates collected from a single feedlot
Source: PLoS One. 2018 Aug 28;13(8):e0202775. doi: 10.1371/journal.pone.0202775 (PMC6112667; doi:10.1371/journal.pone.0202775)
Supplement: S6 Table — (XLSX) [file pone.0202775.s008.xlsx]

## Sheet: allVF279sample
	S6 Table. Virulence factors identified from the KSU E coli O157:H7 isolates
	VF ID	description	Common VFs among all the KSU isolates	Sakai genes	SNP density
	VFG000460(gb|NP_460112)	(csgE) curli production assembly/transport protein CsgE [Agf (VF0103)] [Salmonella enterica subsp. enterica serovar Typhimurium str. LT2]	yes	-	-
	VFG000461(gb|NP_460111)	(csgF) curli production assembly/transport protein CsgF [Agf (VF0103)] [Salmonella enterica subsp. enterica serovar Typhimurium str. LT2]	-	-	-
	VFG000462(gb|NP_460110)	(csgG) curli production assembly/transport protein CsgG [Agf (VF0103)] [Salmonella enterica subsp. enterica serovar Typhimurium str. LT2]	-	ECs1414	3.60144
	VFG000477(gi:16766230)	(rpoS) sigma S (sigma 38) factor of RNA polymerase, major sigmafactor during stationary phase [RpoS (VF0112)] [Salmonella enterica subsp. enterica serovar Typhimurium str. LT2]	yes	ECs3595	2.01613
	VFG000795(gb|NP_290251)	(escG) chaperone for EscF [LEE encoded T3SS (SS020)] [Escherichia coli O157:H7 str. EDL933]	-	ECs4551	-
	VFG000796(gb|NP_290252)	(escF) Type III secretion system needle filament protein EscF [TTSS (VF0191)] [Escherichia coli O157:H7 str. EDL933]	-	ECs4552	-
	VFG000797(gb|NP_290253)	(cesD2) chaperone for EspD [LEE encoded T3SS (SS020)] [Escherichia coli O157:H7 str. EDL933]	-	ECs4553	-
	VFG000799(gb|NP_290255)	(espD) Type III secretion system translocator protein EspD, pore protein [EspD (VF0200)] [Escherichia coli O157:H7 str. EDL933]	yes	ECs4555	-
	VFG000800(gb|NP_290256)	(espA) Type III secretion system translocator protein EspA [EspA (VF0198)] [Escherichia coli O157:H7 str. EDL933]	yes	ECs4556	3.46021
	VFG000801(gb|NP_290257)	(sepL) Type III secretion system secretion gatekeeper SepL [TTSS (VF0191)] [Escherichia coli O157:H7 str. EDL933]	-	ECs4557	-
	VFG000802(gb|NP_290258)	(escD) Type III secretion system outer MS ring protein EscD [TTSS (VF0191)] [Escherichia coli O157:H7 str. EDL933]	-	ECs4558	-
	VFG000804(gb|NP_290260)	(cesT) multieffector chaperone [LEE encoded T3SS (SS020)] [Escherichia coli O157:H7 str. EDL933]	-	ECs4560	-
	VFG000807(gb|NP_290263)	(cesF) CesF, chaperone for EspF [TTSS (VF0191)] [Escherichia coli O157:H7 str. EDL933]	-	ECs4563	-
	VFG000808(gb|NP_290264)	(espH) Type III secretion system effector EspH, RhoGEF Inhibitor [EspH (VF0197)] [Escherichia coli O157:H7 str. EDL933]	yes	ECs4564	-
	VFG000809(gb|NP_290265)	(sepQ/escQ) Type III secetion system C ring protein EscQ [TTSS (VF0191)] [Escherichia coli O157:H7 str. EDL933]	-	ECs4565	-
	VFG000811(gb|NP_290267)	(escO) positive regulator EscO [LEE encoded T3SS (SS020)] [Escherichia coli O157:H7 str. EDL933]	-	ECs4567	-
	VFG000812(gb|NP_290268)	(escN) ATPase EscN [TTSS (VF0191)] [Escherichia coli O157:H7 str. EDL933]	-	ECs4568	-
	VFG000813(gb|NP_290269)	(escV) Type III secretion system major export apparatus protein [TTSS (VF0191)] [Escherichia coli O157:H7 str. EDL933]	-	ECs4569	-
	VFG000814(gb|NP_290270)	(cesL) chaperone for SepL [LEE encoded T3SS (SS020)] [Escherichia coli O157:H7 str. EDL933]	-	ECs4570	-
	VFG000815(gb|NP_290271)	(sepZ/espZ) Type III secretion system effector EspZ [TTSS (VF0191)] [Escherichia coli O157:H7 str. EDL933]	yes	ECs4571	-
	VFG000816(gb|NP_290272)	(escI) Type III secretion system inner rod component EscI [LEE encoded T3SS (SS020)] [Escherichia coli O157:H7 str. EDL933]	yes	ECs4572	-
	VFG000817(gb|NP_290273)	(escJ) Type III secretion system inner MS ring protein EscJ [TTSS (VF0191)] [Escherichia coli O157:H7 str. EDL933]	yes	ECs4573	-
	VFG000818(gb|NP_290274)	(sepD) Type III secretion system secretion switch protein SepD [LEE encoded T3SS (SS020)] [Escherichia coli O157:H7 str. EDL933]	-	ECs4574	2.1978
	VFG000819(gb|NP_290275)	(escC) Type III secretion system secretin EscC [TTSS (VF0191)] [Escherichia coli O157:H7 str. EDL933]	-	ECs4575	-
	VFG000820(gb|NP_290276)	(cesD) chaperone for EspB and EspD [TTSS (VF0191)] [Escherichia coli O157:H7 str. EDL933]	yes	ECs4576	-
	VFG000821(gi:15804238)	(glrA) hypothetical protein [LEE encoded T3SS (SS020)] [Escherichia coli O157:H7 str. EDL933]	-	ECs4577	-
	VFG000822(gi:15804239)	(glrR) hypothetical protein [LEE encoded T3SS (SS020)] [Escherichia coli O157:H7 str. EDL933]	-	ECs4578	-
	VFG000824(gb|NP_290280)	(escU) Type III secretion system export apparatus switch protein EscU [TTSS (VF0191)] [Escherichia coli O157:H7 str. EDL933]	-	ECs4580	-
	VFG000825(gb|NP_290281)	(escT) Type III secretion system minor export apparatus protein EscT [TTSS (VF0191)] [Escherichia coli O157:H7 str. EDL933]	-	ECs4581	-
	VFG000827(gb|NP_290283)	(escR) Type III secretion systemminor export apparatus protein EscR [TTSS (VF0191)] [Escherichia coli O157:H7 str. EDL933]	-	ECs4583	1.53139
	VFG000830(gb|NP_290286)	(cesAB) chaperone for EspA and EspB [LEE encoded T3SS (SS020)] [Escherichia coli O157:H7 str. EDL933]	-	ECs4586	3.09598
	VFG000831(gb|NP_290287)	(escE) chaperone for EscF [LEE encoded T3SS (SS020)] [Escherichia coli O157:H7 str. EDL933]	-	ECs4587	4.58716
	VFG000833(gb|NP_290289)	(espG) Type III secretion system effector EspG, GTPase activating protein [EspG (VF0201)] [Escherichia coli O157:H7 str. EDL933]	yes	ECs4590	-
	VFG000834(gi:15804251)	(Z5143) hypothetical protein [LEE locus encoded TTSS (CVF431)] [Escherichia coli O157:H7 str. EDL933]	-	ECs4591	-
	VFG000836(gb|NP_288672)	(stx1B) shiga-like toxin 1 subunit B encoded within prophage CP-933V [Stx (VF0206)] [Escherichia coli O157:H7 str. EDL933]	-	ECs2973	-
	VFG000838(gb|NP_286977)	(stx2B) shiga-like toxin II B subunit encoded by bacteriophage BP-933W [Stx (VF0206)] [Escherichia coli O157:H7 str. EDL933]	yes	ECs1206	7.43494
	VFG000839(gb|NP_287515)	(paa) outer membrane adhesin Paa [Paa (VF0194)] [Escherichia coli O157:H7 str. EDL933]	yes	ECs1772	-
	VFG000840(gb|YP_325608)	(hlyA) hemolysin toxin protein [Hemolysin (VF0207)] [Escherichia coli O157:H7 str. EDL933]	-	hlyA	0.333778
	VFG000841(gb|YP_325609)	(hlyB) hemolysin transport protein [Hemolysin (VF0207)] [Escherichia coli O157:H7 str. EDL933]	-	hlyB	-
	VFG000842(gb|YP_325607)	(hlyC) hemolysin transport protein [Hemolysin (VF0207)] [Escherichia coli O157:H7 str. EDL933]	-	hlyC	-
	VFG000843(gb|YP_325610)	(hlyD) hemolysin transport protein [Hemolysin (VF0207)] [Escherichia coli O157:H7 str. EDL933]	-	hlyD	-
	VFG000844(gb|YP_325580)	(espP) autotransporter, serine protease [EspP (VF0208)] [Escherichia coli O157:H7 str. EDL933]	-	espP	0.768836
	VFG000845(gb|YP_325655)	(toxB) cytotoxin [ToxB (VF0203)] [Escherichia coli O157:H7 str. EDL933]	-	toxB	0.630981
	VFG000846(gb|YP_325591)	(stcE) metalloprotease [StcE (VF0209)] [Escherichia coli O157:H7 str. EDL933]	-	tagA	1.11276
	VFG000863(gb|BAA94855)	(astA) heat-stable enterotoxin 1 [EAST1 (VF0216)] [Escherichia coli O44:H18 042]	-	-	-
	VFG000872(gb|NP_757240)	(fimE) Type 1 fimbriae Regulatory protein fimE [Type 1 fimbriae (VF0221)] [Escherichia coli CFT073]	yes	ECs5272	1.67785
	VFG000875(gb|NP_757243)	(fimC) Chaperone protein fimC precursor [Type 1 fimbriae (VF0221)] [Escherichia coli CFT073]	-	ECs5275	1.37931
	VFG000877(gb|NP_757245)	(fimF) FimF protein precursor [Type 1 fimbriae (VF0221)] [Escherichia coli CFT073]	yes	ECs5277	1.88679
	VFG000879(gb|NP_757248)	(fimH) FimH protein precursor [Type 1 fimbriae (VF0221)] [Escherichia coli CFT073]	-	ECs5279	3.32594
	VFG000916(gb|NP_756169)	(chuS) heme oxygenase ChuS [Chu (VF0227)] [Escherichia coli CFT073]	yes	ECs4379	-
	VFG000918(gb|NP_756175)	(chuT) periplasmic heme-binding protein ChuT [Chu (VF0227)] [Escherichia coli CFT073]	-	-	-
	VFG000919(gb|NP_756176)	(chuW) Putative oxygen independent coproporphyrinogen III oxidase [Chu (VF0227)] [Escherichia coli CFT073]	yes	ECs4383	0.747943
	VFG000920(gb|NP_756177)	(chuX) putative heme-binding protein ChuX [Chu (VF0227)] [Escherichia coli CFT073]	yes	ECs4384	2.02429
	VFG000921(gb|NP_756178)	(chuY) ChuY [Chu (VF0227)] [Escherichia coli CFT073]	yes	ECs4385	-
	VFG000922(gb|NP_756179)	(chuU) heme permease protein ChuU [Chu (VF0227)] [Escherichia coli CFT073]	-	ECs4386	1.04603
	VFG000923(gb|NP_752600)	(fepA) ferrienterobactin outer membrane transporter [Enterobactin (VF0228)] [Escherichia coli CFT073]	-	ECs0623	2.67857
	VFG000925(gb|NP_752606)	(fepC) ferrienterobactin ABC transporter ATPase [Enterobactin (VF0228)] [Escherichia coli CFT073]	yes	ECs0627	2.45399
	VFG000926(gb|NP_752608)	(fepD) ferrienterobactin ABC transporter permease [Enterobactin (VF0228)] [Escherichia coli CFT073]	yes	ECs0629	6.97211
	VFG000927(gi:26246566)	(fepE) ferric enterobactin transport protein FepE [Enterobactin (VF0228)] [Escherichia coli CFT073]	yes	ECs0626	0.882613
	VFG000928(gb|NP_752607)	(fepG) iron-enterobactin ABC transporter permease [Enterobactin (VF0228)] [Escherichia coli CFT073]	-	ECs0628	9.07258
	VFG000929(gb|NP_752599)	(entD) phosphopantetheinyl transferase component of enterobactin synthase multienzyme complex [Enterobactin (VF0228)] [Escherichia coli CFT073]	-	-	-
	VFG000931(gb|NP_752611)	(entC) isochorismate synthase 1 [Enterobactin (VF0228)] [Escherichia coli CFT073]	yes	ECs0632	1.70213
	VFG000932(gb|NP_752612)	(entE) 2,3-dihydroxybenzoate-AMP ligase component of enterobactin synthase multienzyme complex [Enterobactin (VF0228)] [Escherichia coli CFT073]	yes	ECs0633	3.72671
	VFG000933(gb|NP_752613)	(entB) isochorismatase [Enterobactin (VF0228)] [Escherichia coli CFT073]	yes	ECs0634	1.16686
	VFG000934(gb|NP_752614)	(entA) 2,3-dihydro-2,3-dihydroxybenzoate dehydrogenase [Enterobactin (VF0228)] [Escherichia coli CFT073]	yes	ECs0635	-
	VFG001443(gb|AAF37887)	(ompA) outer membrane protein A [OmpA (VF0236)] [Escherichia coli O18:K1:H7 str. RS218]	yes	ECs1041	0.961538
	VFG001444(gb|AAG10151)	(aslA) putative arylsulfatase [AslA (VF0238)] [Escherichia coli O18:K1:H7 str. RS218]	yes	-	-
	VFG002122(gb|NP_286533)	(nleC) Type III secretion system effector NleC, zinc metalloprotease [NleC (VF0340)] [Escherichia coli O157:H7 str. EDL933]	-	ECs0847	5.04032
	VFG002123(gb|NP_286535)	(nleD) Type III secretion system effector NleD [NleD (VF0343)] [Escherichia coli O157:H7 str. EDL933]	yes	ECs0850	-
	VFG002346(gb|YP_001006759)	(flgG) flagellar basal-body rod protein FlgG [Flagella (VF0394)] [Yersinia enterocolitica subsp. enterocolitica 8081]	-	-	-
	VFG002356(gb|YP_001006770)	(flhA) flagellar biosynthesis protein FlhA [Flagella (VF0394)] [Yersinia enterocolitica subsp. enterocolitica 8081]	yes	-	-
	VFG002413(gb|NP_286011)	(ykgK/ecpR) regulator protein EcpR [ECP (VF0404)] [Escherichia coli O157:H7 str. EDL933]	yes	ECs0324	8.47458
	VFG002415(gb|NP_286008)	(yagX/ecpC) E. coli common pilus usher EcpC [ECP (VF0404)] [Escherichia coli O157:H7 str. EDL933]	-	ECs0321	2.77228
	VFG002416(gb|NP_286007)	(yagW/ecpD) polymerized tip adhesin of ECP fibers [ECP (VF0404)] [Escherichia coli O157:H7 str. EDL933]	yes	ECs0320	2.43457
	VFG002417(gb|NP_286006)	(yagV/ecpE) E. coli common pilus chaperone EcpE [ECP (VF0404)] [Escherichia coli O157:H7 str. EDL933]	yes	ECs0319	11.9205
	VFG002687(gi:16121927)	(flhC) flagellum biosynthesis transcription activator [Flagella (cluster I) (CVF039)] [Yersinia pestis CO92]	-	-	-
	VFG004125(gb|NP_460113)	(csgD) DNA-binding transcriptional regulator CsgD [curli fibers/thin aggregative fimbriae (AGF) (AI094)] [Salmonella enterica subsp. enterica serovar Typhimurium str. LT2]	-	ECs1417	-
	VFG012283(gi:117626622)	(fimA) type 1 fimbriae major subunit FimA [Type I fimbriae (CVF426)] [Escherichia coli APEC O1]	yes	-	-
	VFG012290(gi:117626623)	(fimI) FimI fimbrial protein [Type I fimbriae (CVF426)] [Escherichia coli APEC O1]	-	ECs5274	-
	VFG012318(gi:117626627)	(fimG) P pilus assembly protein, pilin FimA [Type I fimbriae (CVF426)] [Escherichia coli APEC O1]	yes	ECs5278	-
	VFG012362(gb|NP_290254)	(espB) Type III secretion system translocator protein EspB, pore protein [TTSS (VF0191)] [Escherichia coli O157:H7 str. EDL933]	yes	ECs4554	-
	VFG012379(gi:15833820)	(ECs4566) hypothetical protein [LEE locus encoded TTSS (CVF431)] [Escherichia coli O157:H7 str. Sakai]	-	ECs4566	-
	VFG012413(gi:15833838)	(ECs4584) hypothetical protein [LEE locus encoded TTSS (CVF431)] [Escherichia coli O157:H7 str. Sakai]	-	ECs4584	-
	VFG012436(gb|NP_288437)	(espFu/tccP) Type III secretion system effector TccP [LEE encoded T3SS (SS020)] [Escherichia coli O157:H7 str. EDL933]	-	-	-
	VFG012438(gb|NP_288436)	(espJ) Type III secretion system effector EspJ, adenosine diphosphate (ADP) ribosyltransferase [LEE encoded T3SS (SS020)] [Escherichia coli O157:H7 str. EDL933]	-	ECs2714	-
	VFG012454(gi:15801137)	(cah) putative adhesin [Cah, AIDA-I type (CVF745)] [Escherichia coli O157:H7 str. EDL933]	-	ECs1396	9.82801
	VFG012837(gi:82524546)	(ipaH2.5) invasion plasmid antigen, fragment [Mxi-Spa TTSS effectors controlled by MxiE (CVF465)] [Shigella dysenteriae Sd197]	yes	-	-
	VFG013000(gi:110804576)	(entF) Enterobactin synthetase component F [Enterobactin synthesis (CVF477)] [Shigella flexneri 5 str. 8401]	yes	ECs0625	4.12265
	VFG013015(gi:82775872)	(fepB) ferric enterobactin binding protein [Enterobactin transport (CVF478)] [Shigella dysenteriae Sd197]	-	ECs0631	9.41423
	VFG013064(gb|YP_405019)	(shuA) outer membrane heme/hemoglobin receptor ShuA [Shu (VF0256)] [Shigella dysenteriae Sd197]	yes	ECs4380	0.504541
	VFG018203(gi:91209355)	(ecpA) MatB precursor [E. coli common pilus (ECP) (CVF625)] [Escherichia coli UTI89]	yes	ECs0323	1.70358
	VFG018207(gi:26246301)	(ecpB) Hypothetical protein yagY precursor [E. coli common pilus (ECP) (CVF625)] [Escherichia coli CFT073]	-	ECs0322	1.49701
	VFG023641(gi:332161339)	(fliI) flagellum-specific ATP synthase [Flagella (cluster I) (CVF039)] [Yersinia enterocolitica subsp. palearctica 105.5R(r)]	-	-	-
	VFG033064(gi:260869677)	(eae) theta intimin [Intimin (CVF422)] [Escherichia coli O111:H- str. 11128]	yes	-	-
	VFG033280(gi:410482683)	(fimD) fimbrial outer membrane usher protein [Type I fimbriae (CVF426)] [Escherichia coli O104:H4 str. 2009EL-2050]	yes	-	-
	VFG033286(gi:386642063)	(fimD) outer membrane usher protein FimD [Type I fimbriae (CVF426)] [Escherichia coli ABU 83972]	yes	-	-
	VFG033307(gi:410482684)	(fimF) fimbrial-like adhesin protein [Type I fimbriae (CVF426)] [Escherichia coli O104:H4 str. 2009EL-2050]	yes	ECs2109	5.66038
	VFG033335(gi:410482685)	(fimG) fimbrial-like adhesin protein [Type I fimbriae (CVF426)] [Escherichia coli O104:H4 str. 2009EL-2050]	yes	ECs2108	3.97614
	VFG033454(gi:260845683)	(espB) translocon EspB [LEE locus encoded TTSS (CVF431)] [Escherichia coli O103:H2 str. 12009]	-	-	-
	VFG033466(gi:215488967)	(espA) translocon EspA [LEE encoded T3SS (SS019)] [Escherichia coli O127:H6 str. E2348/69]	-	-	-
	VFG033472(gi:260845685)	(espA) translocon EspA [LEE locus encoded TTSS (CVF431)] [Escherichia coli O103:H2 str. 12009]	-	-	-
	VFG033622(gi:291285067)	(G2583_4434) transglycosylase SLT domain protein [LEE locus encoded TTSS (CVF431)] [Escherichia coli O55:H7 str. CB9615]	-	ECs4579	2.18341
	VFG033649(gi:291285070)	(escS) EscS [LEE locus encoded TTSS (CVF431)] [Escherichia coli O55:H7 str. CB9615]	-	ECs4582	-
	VFG033738(gi:291285038)	(espF) espF [EspF (CVF434)] [Escherichia coli O55:H7 str. CB9615]	-	ECs4550	-
	VFG033739(gi:387509076)	(espF) espF [EspF (CVF434)] [Escherichia coli O55:H7 str. RM12579]	-	-	-
	VFG033748(gi:387509088)	(tir) translocated intimin receptor Tir [Tir (CVF435)] [Escherichia coli O55:H7 str. RM12579]	-	ECs4561	1.19332
	VFG033760(gi:387884860)	(map) hypothetical protein [Mitochondria-associated protein Map (CVF436)] [Escherichia coli O157:H7 str. Xuzhou21]	yes	ECs4562	-
	VFG034566(gi:387610830)	(eaeH) putative adhesin/invasin [EaeH (CVF679)] [Escherichia coli O78:H11:K80 str. H10407]	-	ECs0336	3.29179
	VFG034689(gi:75994474)	(ibeC) hypothetical protein [Invasion of brain endothelial cells (Ibes) (CVF429)] [Escherichia coli O157:H7 str. EDL933]	yes	Absence	-
	VFG034744(gi:260867180)	(tccP2) T3SS secreted effector TccP2 [TccP2 (CVF686)] [Escherichia coli O111:H- str. 11128]	-	-	-
	VFG034746(gb|NP_287316)	(espK) Type III secretion system effector EspK [LEE encoded T3SS (SS020)] [Escherichia coli O157:H7 str. EDL933]	-	ECs1568	-
	VFG034754(gb|NP_288154)	(espL1) Type III secretion system effector espL1 [LEE encoded T3SS (SS020)] [Escherichia coli O157:H7 str. EDL933]	yes	ECs2427	7.90306
	VFG034761(gb|NP_289551)	(espL2) Type III secretion system effector espL2 [LEE encoded T3SS (SS020)] [Escherichia coli O157:H7 str. EDL933]	-	ECs3855	-
	VFG034772(gb|NP_290644)	(espL4) Type III secretion system effector EspL4 [LEE encoded T3SS (SS020)] [Escherichia coli O157:H7 str. EDL933]	yes	ECs4935	2.74474
	VFG034777(gi:260870723)	(espL4) T3SS effector-like protein EspL [EspL4 (CVF690)] [Escherichia coli O111:H- str. 11128]	-	-	-
	VFG034778(gb|NP_287949)	(espM1) Type III secretion system effector EspM1, Rho guanine exchange factor [LEE encoded T3SS (SS020)] [Escherichia coli O157:H7 str. EDL933]	yes	ECs1825	-
	VFG034786(gb|NP_289175)	(espM2) Type III secretion system effector EspM2, Rho guanine exchange factor [LEE encoded T3SS (SS020)] [Escherichia coli O157:H7 str. EDL933]	-	ECs3485	1.69492
	VFG034796(gi:15830815)	(espN) hypothetical protein [EspN (CVF693)] [Escherichia coli O157:H7 str. Sakai]	-	ECs1561	0.294031
	VFG034803(gi:15830821)	(espO1-1) hypothetical protein [LEE encoded T3SS (SS020)] [Escherichia coli O157:H7 str. Sakai]	-	ECs1567	-
	VFG034813(gi:260868027)	(espO1-2) T3SS secreted effector EspO [EspO1-2 (CVF695)] [Escherichia coli O111:H- str. 11128]	yes	ECs1821	-
	VFG034815(gb|NP_287686)	(espR1) Type III secretion system effector espR1 [LEE encoded T3SS (SS020)] [Escherichia coli O157:H7 str. EDL933]	yes	ECs2073	4.76569
	VFG034822(gi:260843778)	(espR1) T3SS effector-like protein EspR-homolog [EspR1 (CVF696)] [Escherichia coli O103:H2 str. 12009]	-	-	-
	VFG034837(gi:15800892)	(espV) hypothetical protein [EspV (CVF699)] [Escherichia coli O157:H7 str. EDL933]	-	ECs1127	-
	VFG034840(gb|NP_289177)	(espW) Type III secretion system effector EspW [LEE encoded T3SS (SS020)] [Escherichia coli O157:H7 str. EDL933]	-	ECs3487	0.94518
	VFG034849(gb|NP_285716)	(espX1) Type III secretion system effector EspX1 [LEE encoded T3SS (SS020)] [Escherichia coli O157:H7 str. EDL933]	-	ECs0025	0.70373
	VFG034859(gb|NP_286562)	(espX2) Type III secretion system effector EspX2 [LEE encoded T3SS (SS020)] [Escherichia coli O157:H7 str. EDL933]	yes	ECs0876	-
	VFG034866(gb|NP_290672)	(espX4) Type III secretion system effector EspX4 [LEE encoded T3SS (SS020)] [Escherichia coli O157:H7 str. EDL933]	-	ECs5021	-
	VFG034873(gb|NP_290699)	(espX5) Type III secretion system effector EspX5 [LEE encoded T3SS (SS020)] [Escherichia coli O157:H7 str. EDL933]	yes	ECs5048	1.54799
	VFG034881(gi:15834549)	(espX6) hypothetical protein [EspX6 (CVF705)] [Escherichia coli O157:H7 str. Sakai]	-	ECs5295	0.453104
	VFG034882(gi:291285717)	(espX6) hypothetical protein [EspX6 (CVF705)] [Escherichia coli O55:H7 str. CB9615]	yes	ECs5295	0.453104
	VFG034895(gb|NP_285753)	(espY1) Type III secretion system effector EspY1 [LEE encoded T3SS (SS020)] [Escherichia coli O157:H7 str. EDL933]	yes	ECs0061	1.32979
	VFG034901(gb|NP_285765)	(espY2) Type III secretion system effector EspY2 [LEE encoded T3SS (SS020)] [Escherichia coli O157:H7 str. EDL933]	yes	ECs0073	-
	VFG034908(gb|NP_286160)	(espY3) Type III secretion system effector EspY3 [LEE encoded T3SS (SS020)] [Escherichia coli O157:H7 str. EDL933]	-	ECs0472	-
	VFG034915(gb|NP_290352)	(espY4) Type III secretion system effector EspY4 [LEE encoded T3SS (SS020)] [Escherichia coli O157:H7 str. EDL933]	-	ECs4653	0.415282
	VFG034922(gi:15804316)	(espY5) hypothetical protein [EspY5 (CVF711)] [Escherichia coli O157:H7 str. EDL933]	-	ECs4657	0.419463
	VFG034932(gb|NP_289553)	(nleB1) Type III secretion system effector nleB1 [LEE encoded T3SS (SS020)] [Escherichia coli O157:H7 str. EDL933]	-	ECs3857	-
	VFG034942(gb|NP_286532)	(nleB2) Type III secretion system effector NleB2 [LEE encoded T3SS (SS020)] [Escherichia coli O157:H7 str. EDL933]	-	ECs0846	1.02041
	VFG034973(gi:260844371)	(nleF) T3SS effector NleF [NleF (CVF718)] [Escherichia coli O103:H2 str. 12009]	-	ECs1815	-
	VFG034975(gi:15801929)	(nleG-1) hypothetical protein [NleG-1 (CVF719)] [Escherichia coli O157:H7 str. EDL933]	yes	ECs1824	-
	VFG034985(gi:15801756)	(nleG2-2) hypothetical protein [NleG2-2 (CVF721)] [Escherichia coli O157:H7 str. EDL933]	yes	ECs1994	-
	VFG034999(gi:215486170)	(nleG) T3SS secreted effector NleI/NleG-like protein [LEE encoded T3SS (SS019)] [Escherichia coli O127:H6 str. E2348/69]	-	-	-
	VFG035012(gi:15801754)	(nleG5-1) hypothetical protein [NleG5-1 (CVF725)] [Escherichia coli O157:H7 str. EDL933]	yes	ECs1996	3.12012
	VFG035029(gi:260844215)	(nleG6-1) T3SS effector NleG [NleG6-1 (CVF727)] [Escherichia coli O103:H2 str. 12009]	yes	ECs1995	-
	VFG035052(gi:260855699)	(nleG7) T3SS effector NleG [NleG7 (CVF730)] [Escherichia coli O26:H11 str. 11368]	-	-	-
	VFG035053(gi:15803144)	(nleG8-2) hypothetical protein [NleG8-2 (CVF731)] [Escherichia coli O157:H7 str. EDL933]	yes	ECs3486	-
	VFG035062(gb|NP_286534)	(nleH1) Type III secretion system effector NleH1 [LEE encoded T3SS (SS020)] [Escherichia coli O157:H7 str. EDL933]	-	ECs0848	1.13507
	VFG035073(gb|NP_287959)	(nleH2) Type III secretion system effector NleH2 [LEE encoded T3SS (SS020)] [Escherichia coli O157:H7 str. EDL933]	-	ECs1814	-
	VFG035338(gi:218696616)	(EC55989_3316) UvrD/REP helicase [SCI-I T6SS (CVF734)] [Escherichia coli 55989]	-	-	-
	VFG035434(gi:15799897)	(aec32) hypothetical protein [ACE T6SS (CVF736)] [Escherichia coli O157:H7 str. EDL933]	-	ECs0216	-
	VFG035459(gi:15799898)	(aec31) hypothetical protein [EHS (SS185)] [Escherichia coli O157:H7 str. EDL933]	-	ECs0217	-
	VFG035490(gi:387505144)	(aec30) hypothetical protein [ACE T6SS (CVF736)] [Escherichia coli O55:H7 str. RM12579]	-	-	-
	VFG035513(gi:291281040)	(aec29) ImpA domain protein [ACE T6SS (CVF736)] [Escherichia coli O55:H7 str. CB9615]	-	-	-
	VFG035532(gi:15799902)	(aec28) hypothetical protein [EHS (SS185)] [Escherichia coli O157:H7 str. EDL933]	-	ECs0222	-
	VFG035570(gi:260853428)	(aec27/clpV) ATP-dependent Clp proteinase ATP-binding chain [ACE T6SS (CVF736)] [Escherichia coli O26:H11 str. 11368]	yes	ECs0223	2.16528
	VFG035574(gi:218693685)	(aec27/clpV) ATP-dependent Clp proteinase Aec27 ATP-binding chain, with chaperone activity [ACE T6SS (CVF736)] [Escherichia coli 55989]	-	ECs0223	2.16528
	VFG035584(gi:15799904)	(aec26) hypothetical protein [EHS (SS185)] [Escherichia coli O157:H7 str. EDL933]	yes	ECs0224	1.31406
	VFG035610(gi:15799905)	(aec25) hypothetical protein [EHS (SS185)] [Escherichia coli O157:H7 str. EDL933]	-	ECs0225	3.00526
	VFG035635(gi:15799906)	(aec24) hypothetical protein [EHS (SS185)] [Escherichia coli O157:H7 str. EDL933]	-	ECs0226	1.9084
	VFG035661(gi:15799907)	(aec23) hypothetical protein [EHS (SS185)] [Escherichia coli O157:H7 str. EDL933]	-	ECs0227	-
	VFG035700(gi:218693690)	(aec22) hypothetical protein [ACE T6SS (CVF736)] [Escherichia coli 55989]	-	ECs0228	-
	VFG035710(gi:15799909)	(Z0260) hypothetical protein [EHS (SS185)] [Escherichia coli O157:H7 str. EDL933]	yes	ECs0229	0.540541
	VFG035735(gi:15799910)	(aec19) hypothetical protein [EHS (SS185)] [Escherichia coli O157:H7 str. EDL933]	yes	ECs0230	-
	VFG035768(gi:260842458)	(aec18) hypothetical protein [ACE T6SS (CVF736)] [Escherichia coli O103:H2 str. 12009]	-	ECs0231	0.718907
	VFG035783(gi:15799913)	(aec17) hypothetical protein [EHS (SS185)] [Escherichia coli O157:H7 str. EDL933]	-	ECs0233	-
	VFG035808(gi:15799915)	(hcp) hypothetical protein [EHS (SS185)] [Escherichia coli O157:H7 str. EDL933]	yes	ECs0234	-
	VFG035833(gi:15801686)	(aec15) Rhs element protein [ACE T6SS (CVF736)] [Escherichia coli O157:H7 str. EDL933]	yes	ECs2060	1.89753
	VFG035950(gi:260846630)	(upaG/ehaG) adhesin [UpaG adhesin, trimeric AT (CVF740)] [Escherichia coli O103:H2 str. 12009]	yes	ECs4480	0.419639
	VFG035974(gi:15800037)	(ehaA) beta-barrel outer membrane protein [EhaA (SS109)] [Escherichia coli O157:H7 str. EDL933]	-	ECs0362	1.75747
	VFG036009(gi:222155165)	(ehaB) structural protein [EhaB, AIDA-I type (CVF744)] [Escherichia coli O83:H1 str. LF82]	yes	-	-
	VFG036048(gi:209398688)	(hlyE/clyA) hemolysin E [Hemolysin/cytolysin A (CVF750)] [Escherichia coli O157:H7 str. EC4115]	-	-	-
	VFG040931(gi:75994478)	(etpC) type II secretion protein [etp (SS207)] [Escherichia coli O157:H7 str. EDL933]	-	etpC	-
	VFG040932(gi:75994479)	(etpD) type II secretion protein [etp (SS207)] [Escherichia coli O157:H7 str. EDL933]	-	etpD	-
	VFG040933(gi:75994480)	(etpE) type II secretion protein [etp (SS207)] [Escherichia coli O157:H7 str. EDL933]	-	etpE	-
	VFG040934(gi:75994481)	(etpF) type II secretion protein [etp (SS207)] [Escherichia coli O157:H7 str. EDL933]	-	etpF	-
	VFG040935(gi:75994482)	(etpG) type II secretion protein [etp (SS207)] [Escherichia coli O157:H7 str. EDL933]	-	etpG	2.30415
	VFG040936(gi:75994483)	(etpH) type II secretion protein [etp (SS207)] [Escherichia coli O157:H7 str. EDL933]	-	etpH	-
	VFG040937(gi:75994484)	(etpI) type II secretion protein [etp (SS207)] [Escherichia coli O157:H7 str. EDL933]	-	etpI	-
	VFG040938(gi:75994485)	(etpJ) type II secretion protein [etp (SS207)] [Escherichia coli O157:H7 str. EDL933]	-	etpJ	-
	VFG040939(gi:75994486)	(etpK) type II secretion protein [etp (SS207)] [Escherichia coli O157:H7 str. EDL933]	-	etpK	1.02354
	VFG040940(gi:75994487)	(etpL) type II secretion protein [etp (SS207)] [Escherichia coli O157:H7 str. EDL933]	-	-	-
	VFG040941(gi:75994488)	(etpM) type II secretion protein [etp (SS207)] [Escherichia coli O157:H7 str. EDL933]	yes	etpM	-
	VFG040942(gi:75994489)	(etpN) type II secretion protein [etp (SS207)] [Escherichia coli O157:H7 str. EDL933]	-	-	-
	VFG040943(gi:75994490)	(etpO) type II secretion protein [etp (SS207)] [Escherichia coli O157:H7 str. EDL933]	-	etpO	-
	VFG041048(gi:15799901)	(Z0252) hypothetical protein [EHS (SS185)] [Escherichia coli O157:H7 str. EDL933]	-	ECs0221	-
	VFG041049(gi:15799912)	(Z0263) hypothetical protein [EHS (SS185)] [Escherichia coli O157:H7 str. EDL933]	yes	ECs0232	-
	VFG041050(gi:15799914)	(Z0265) hypothetical protein [EHS (SS185)] [Escherichia coli O157:H7 str. EDL933]	-	-	-
	VFG041163(gi:205352292)	(clpV) clpB-protease [T6SS (SS177)] [Salmonella enterica subsp. enterica serovar Gallinarum str. 287/91]	-	-	-
	VFG041517(gi:283788406)	(nleF) T3SS effector protein NleF [T3SS (SS022)] [Citrobacter rodentium ICC168]	-	-	-
	VFG041527(gi:283786657)	(ler) Ler transcriptional regulator [T3SS (SS022)] [Citrobacter rodentium ICC168]	-	-	-
	VFG041529(gi:283786654)	(ROD_30121) T3SS component [T3SS (SS022)] [Citrobacter rodentium ICC168]	-	-	-
	VFG041568(gi:283784932)	(espX7/nleL) T3SS effector protein EspX7 [T3SS (SS022)] [Citrobacter rodentium ICC168]	-	ECs1560	0.425894
	VFG042073(gi:15832988)	(eivF) EivF [ETT2 (SS017)] [Escherichia coli O157:H7 str. Sakai]	yes	ECs3734	1.33511
	VFG042074(gi:15832989)	(pkgA) hypothetical protein [ETT2 (SS017)] [Escherichia coli O157:H7 str. Sakai]	-	ECs3735	-
	VFG042076(gi:15832987)	(eivG) EivG [ETT2 (SS017)] [Escherichia coli O157:H7 str. Sakai]	yes	ECs3733	0.587199
	VFG042077(gi:15832986)	(eivE) EivE [ETT2 (SS017)] [Escherichia coli O157:H7 str. Sakai]	yes	ECs3732	-
	VFG042078(gi:15832985)	(eivA) EivA [ETT2 (SS017)] [Escherichia coli O157:H7 str. Sakai]	-	ECs3731	-
	VFG042079(gi:15832982)	(ECs3728) hypothetical protein [ETT2 (SS017)] [Escherichia coli O157:H7 str. Sakai]	-	ECs3728	-
	VFG042080(gi:15832983)	(eivI) EivI [ETT2 (SS017)] [Escherichia coli O157:H7 str. Sakai]	yes	ECs3729	-
	VFG042081(gi:15832984)	(eivC) ATP synthase SpaL [ETT2 (SS017)] [Escherichia coli O157:H7 str. Sakai]	yes	ECs3730	-
	VFG042082(gi:15832981)	(eivJ) EivJ [ETT2 (SS017)] [Escherichia coli O157:H7 str. Sakai]	-	ECs3727	-
	VFG042084(gi:15832979)	(epaP) surface presentation of antigens protein SpaP [ETT2 (SS017)] [Escherichia coli O157:H7 str. Sakai]	-	ECs3725	-
	VFG042085(gi:15832978)	(epaQ) EpaQ [ETT2 (SS017)] [Escherichia coli O157:H7 str. Sakai]	yes	ECs3724	-
	VFG042086(gi:15832975)	(epaS) surface presentation of antigens protein SpaS [ETT2 (SS017)] [Escherichia coli O157:H7 str. Sakai]	yes	ECs3721	8.02855
	VFG042087(gi:15832973)	(eprH) EprH [ETT2 (SS017)] [Escherichia coli O157:H7 str. Sakai]	-	ECs3719	1.3624
	VFG042088(gi:15832974)	(etrA) transcriptional regulator [ETT2 (SS017)] [Escherichia coli O157:H7 str. Sakai]	yes	ECs3720	4
	VFG042089(gi:15832971)	(eprJ) EprJ [ETT2 (SS017)] [Escherichia coli O157:H7 str. Sakai]	yes	ECs3717	-
	VFG042090(gi:15832972)	(eprI) EprI [ETT2 (SS017)] [Escherichia coli O157:H7 str. Sakai]	yes	ECs3718	-
	VFG042091(gi:15832969)	(orgA) hypothetical protein [ETT2 (SS017)] [Escherichia coli O157:H7 str. Sakai]	-	ECs3715	1.72117
	VFG042092(gi:15832970)	(eprK) EprK [ETT2 (SS017)] [Escherichia coli O157:H7 str. Sakai]	-	ECs3716	1.3624
	VFG042093(gi:15832967)	(orgB) hypothetical protein [ETT2 (SS017)] [Escherichia coli O157:H7 str. Sakai]	-	ECs3713	9.28074
	VFG042094(gi:15832965)	(iagB) hypothetical protein [ETT2 (SS017)] [Escherichia coli O157:H7 str. Sakai]	-	ECs3711	-
	VFG042095(gi:15832966)	(ECs3712) hypothetical protein [ETT2 (SS017)] [Escherichia coli O157:H7 str. Sakai]	yes	ECs3712	3.16456
	VFG042096(gi:15832962)	(ygeG) hypothetical protein [ETT2 (SS017)] [Escherichia coli O157:H7 str. Sakai]	yes	ECs3708	-
	VFG042097(gi:15832963)	(ygeH) transcriptional regulator [ETT2 (SS017)] [Escherichia coli O157:H7 str. Sakai]	yes	ECs3709	7.99419
	VFG042398(gi:15800799)	(ycbQ) fimbrial-like protein [E. coli YcbQ laminin-binding fimbriae (ELF) (AI005)] [Escherichia coli O157:H7 str. EDL933]	yes	ECs1021	-
	VFG042399(gi:15800800)	(ycbR) chaperone [E. coli YcbQ laminin-binding fimbriae (ELF) (AI005)] [Escherichia coli O157:H7 str. EDL933]	yes	ECs1022	-
	VFG042400(gi:15804976)	(ycbS) PapC-like porin protein involved in fimbrial biogenesis [E. coli YcbQ laminin-binding fimbriae (ELF) (AI005)] [Escherichia coli O157:H7 str. EDL933]	yes	-	-
	VFG042402(gi:15800802)	(ycbU) hypothetical protein [E. coli YcbQ laminin-binding fimbriae (ELF) (AI005)] [Escherichia coli O157:H7 str. EDL933]	yes	-	-
	VFG042403(gi:15800803)	(ycbV) putative fimbrial-like protein [E. coli YcbQ laminin-binding fimbriae (ELF) (AI005)] [Escherichia coli O157:H7 str. EDL933]	-	ECs1027	8.88099
	VFG042404(gi:15804987)	(ycbF) putativi pili assembly chaperone [E. coli YcbQ laminin-binding fimbriae (ELF) (AI005)] [Escherichia coli O157:H7 str. EDL933]	yes	-	-
	VFG042713(gi:15801631)	(Z2200) putative major fimbrial subunit [F9 fimbriae (AI090)] [Escherichia coli O157:H7 str. EDL933]	-	ECs2113	-
	VFG042714(gi:15801632)	(Z2201) putative fimbrial chaperone protein [F9 fimbriae (AI090)] [Escherichia coli O157:H7 str. EDL933]	yes	ECs2112	-
	VFG042718(gi:15801636)	(Z2206) putative adhesin; FimH protein [F9 fimbriae (AI090)] [Escherichia coli O157:H7 str. EDL933]	yes	ECs2107	4.37637
	VFG042730(gi:15801159)	(csgA) cryptic curlin major subunit [curli fibers (AI093)] [Escherichia coli O157:H7 str. EDL933]	yes	ECs1420	-
	VFG042731(gi:15801160)	(csgC) putative autoagglutination protein [curli fibers (AI093)] [Escherichia coli O157:H7 str. EDL933]	yes	ECs1421	3.01205
	VFG042798(gi:15799790)	(hofC) type IV pilin biogenesis protein [Hemorrhagic Coli pili (HCP) (AI102)] [Escherichia coli O157:H7 str. EDL933]	yes	ECs0110	0.831947
	VFG042799(gi:15799791)	(hofB) hypothetical protein [Hemorrhagic Coli pili (HCP) (AI102)] [Escherichia coli O157:H7 str. EDL933]	yes	ECs0111	1.44404
	VFG042800(gi:15799792)	(ppdD) major pilin subunit [Hemorrhagic Coli pili (HCP) (AI102)] [Escherichia coli O157:H7 str. EDL933]	yes	ECs0112	-
	VFG043025(gi:16764533)	(flgE) flagellar hook protein FlgE [peritrichous flagella (AI139)] [Salmonella enterica subsp. enterica serovar Typhimurium str. LT2]	yes	-	-
	VFG043030(gi:16764538)	(flgJ) flagellar rod assembly protein/muramidase FlgJ [peritrichous flagella (AI139)] [Salmonella enterica subsp. enterica serovar Typhimurium str. LT2]	-	-	-
	VFG043035(gi:16765256)	(flhB) flagellar biosynthesis protein FlhB [peritrichous flagella (AI139)] [Salmonella enterica subsp. enterica serovar Typhimurium str. LT2]	-	-	-
	VFG043043(gi:16765264)	(motB) flagellar motor protein MotB [peritrichous flagella (AI139)] [Salmonella enterica subsp. enterica serovar Typhimurium str. LT2]	-	ECs2599	2.15983
	VFG043048(gi:16765293)	(fliZ) flagella biosynthesis protein FliZ [peritrichous flagella (AI139)] [Salmonella enterica subsp. enterica serovar Typhimurium str. LT2]	-	-	-
	VFG043056(gi:16765307)	(fliF) flagellar MS-ring protein [peritrichous flagella (AI139)] [Salmonella enterica subsp. enterica serovar Typhimurium str. LT2]	yes	-	-
	VFG043068(gi:16765319)	(fliR) flagellar biosynthesis protein FliR [peritrichous flagella (AI139)] [Salmonella enterica subsp. enterica serovar Typhimurium str. LT2]	-	-	-
	VFG043072(gi:15801187)	(flgN) flagella synthesis protein FlgN [peritrichous flagella (AI140)] [Escherichia coli O157:H7 str. EDL933]	yes	ECs1448	-
	VFG043073(gi:15801189)	(flgA) flagellar basal body P-ring biosynthesis protein FlgA [peritrichous flagella (AI140)] [Escherichia coli O157:H7 str. EDL933]	yes	ECs1450	4.55235
	VFG043074(gi:15801190)	(flgB) flagellar basal body rod protein FlgB [peritrichous flagella (AI140)] [Escherichia coli O157:H7 str. EDL933]	yes	ECs1451	-
	VFG043075(gi:15801191)	(flgC) flagellar basal body rod protein FlgC [peritrichous flagella (AI140)] [Escherichia coli O157:H7 str. EDL933]	-	ECs1452	2.47525
	VFG043076(gi:15801192)	(flgD) flagellar basal body rod modification protein [peritrichous flagella (AI140)] [Escherichia coli O157:H7 str. EDL933]	yes	ECs1453	2.8777
	VFG043078(gi:15801194)	(flgF) flagellar basal body rod protein FlgF [peritrichous flagella (AI140)] [Escherichia coli O157:H7 str. EDL933]	-	ECs1455	2.64901
	VFG043079(gi:15801195)	(flgG) flagellar basal body rod protein FlgG [peritrichous flagella (AI140)] [Escherichia coli O157:H7 str. EDL933]	yes	ECs1456	1.27877
	VFG043080(gi:15801196)	(flgH) flagellar basal body L-ring protein [peritrichous flagella (AI140)] [Escherichia coli O157:H7 str. EDL933]	yes	ECs1457	2.86533
	VFG043081(gi:15801197)	(flgI) flagellar basal body P-ring protein [peritrichous flagella (AI140)] [Escherichia coli O157:H7 str. EDL933]	-	ECs1458	4.55789
	VFG043082(gi:15801198)	(flgJ) flagellar rod assembly protein/muramidase FlgJ [peritrichous flagella (AI140)] [Escherichia coli O157:H7 str. EDL933]	yes	ECs1459	-
	VFG043083(gi:15801199)	(flgK) flagellar hook-associated protein FlgK [peritrichous flagella (AI140)] [Escherichia coli O157:H7 str. EDL933]	yes	ECs1460	0.608643
	VFG043084(gi:15801200)	(flgL) flagellar hook-associated protein FlgL [peritrichous flagella (AI140)] [Escherichia coli O157:H7 str. EDL933]	yes	ECs1461	1.04932
	VFG043088(gi:15802293)	(cheZ) chemotaxis regulator CheZ [peritrichous flagella (AI140)] [Escherichia coli O157:H7 str. EDL933]	yes	ECs2591	-
	VFG043092(gi:15802298)	(tar/cheM) methyl-accepting chemotaxis protein II [peritrichous flagella (AI140)] [Escherichia coli O157:H7 str. EDL933]	yes	ECs2596	2.40819
	VFG043093(gi:15802299)	(cheW) purine-binding chemotaxis protein [peritrichous flagella (AI140)] [Escherichia coli O157:H7 str. EDL933]	yes	ECs2597	3.97614
	VFG043094(gi:15802300)	(cheA) chemotaxis protein CheA [peritrichous flagella (AI140)] [Escherichia coli O157:H7 str. EDL933]	yes	ECs2598	3.56415
	VFG043096(gi:15802302)	(motA) flagellar motor protein MotA [peritrichous flagella (AI140)] [Escherichia coli O157:H7 str. EDL933]	yes	ECs2600	1.1274
	VFG043097(gi:15802303)	(flhC) transcriptional activator FlhC [peritrichous flagella (AI140)] [Escherichia coli O157:H7 str. EDL933]	-	ECs2601	1.7301
	VFG043098(gi:15802304)	(flhD) transcriptional activator FlhD [peritrichous flagella (AI140)] [Escherichia coli O157:H7 str. EDL933]	-	ECs2602	-
	VFG043099(gi:15802355)	(fliY) cystine transporter subunit [peritrichous flagella (AI140)] [Escherichia coli O157:H7 str. EDL933]	-	ECs2659	6.25
	VFG043100(gi:15802356)	(fliZ) flagella biosynthesis protein FliZ [peritrichous flagella (AI140)] [Escherichia coli O157:H7 str. EDL933]	yes	ECs2660	1.70358
	VFG043101(gi:15802357)	(fliA) flagellar biosynthesis sigma factor [peritrichous flagella (AI140)] [Escherichia coli O157:H7 str. EDL933]	-	ECs2661	4.17246
	VFG043102(gi:15802358)	(fliC) flagellin [peritrichous flagella (AI140)] [Escherichia coli O157:H7 str. EDL933]	yes	ECs2662	0.569152
	VFG043103(gi:15802359)	(fliD) flagellar capping protein [peritrichous flagella (AI140)] [Escherichia coli O157:H7 str. EDL933]	yes	ECs2663	0.71582
	VFG043104(gi:15802360)	(fliS) flagellar protein FliS [peritrichous flagella (AI140)] [Escherichia coli O157:H7 str. EDL933]	yes	ECs2664	4.87805
	VFG043105(gi:15802361)	(fliT) flagellar biosynthesis protein FliT [peritrichous flagella (AI140)] [Escherichia coli O157:H7 str. EDL933]	yes	ECs2665	10.9589
	VFG043106(gi:15802372)	(fliE) flagellar hook-basal body protein FliE [peritrichous flagella (AI140)] [Escherichia coli O157:H7 str. EDL933]	yes	ECs2676	3.18471
	VFG043108(gi:15802374)	(fliG) flagellar motor switch protein G [peritrichous flagella (AI140)] [Escherichia coli O157:H7 str. EDL933]	yes	ECs2678	1.00503
	VFG043109(gi:161367588)	(fliH) flagellar assembly protein H [peritrichous flagella (AI140)] [Escherichia coli O157:H7 str. EDL933]	yes	ECs2679	4.24328
	VFG043110(gi:161367587)	(fliI) flagellum-specific ATP synthase [peritrichous flagella (AI140)] [Escherichia coli O157:H7 str. EDL933]	yes	ECs2680	6.55499
	VFG043111(gi:15802377)	(fliJ) flagellar biosynthesis chaperone [peritrichous flagella (AI140)] [Escherichia coli O157:H7 str. EDL933]	-	ECs2681	2.25734
	VFG043112(gi:15802378)	(fliK) flagellar hook-length control protein [peritrichous flagella (AI140)] [Escherichia coli O157:H7 str. EDL933]	yes	ECs2682	0.887311
	VFG043113(gi:15802379)	(fliL) flagellar basal body-associated protein FliL [peritrichous flagella (AI140)] [Escherichia coli O157:H7 str. EDL933]	yes	ECs2683	-
	VFG043114(gi:15802380)	(fliM) flagellar motor switch protein FliM [peritrichous flagella (AI140)] [Escherichia coli O157:H7 str. EDL933]	yes	ECs2684	2.98805
	VFG043115(gi:15802381)	(fliN) flagellar motor switch protein FliN [peritrichous flagella (AI140)] [Escherichia coli O157:H7 str. EDL933]	-	ECs2685	-
	VFG043116(gi:161367586)	(fliO) flagellar biosynthesis protein FliO [peritrichous flagella (AI140)] [Escherichia coli O157:H7 str. EDL933]	-	-	-
	VFG043118(gi:15802384)	(fliQ) flagellar biosynthesis protein FliQ [peritrichous flagella (AI140)] [Escherichia coli O157:H7 str. EDL933]	yes	ECs2688	7.43494
	VFG043120(gi:15802868)	(flk) flagella biosynthesis regulator [peritrichous flagella (AI140)] [Escherichia coli O157:H7 str. EDL933]	-	ECs3205	-
	VFG043206(gb|YP_001006774)	(cheY) chemotaxis regulatory protein CheY [peritrichous flagella (AI145)] [Yersinia enterocolitica subsp. enterocolitica 8081]	yes	ECs2592	-
	VFG043210(gb|YP_001006779)	(cheW) purine-binding chemotaxis protein CheW [peritrichous flagella (AI145)] [Yersinia enterocolitica subsp. enterocolitica 8081]	-	-	-
	VFG043263(gi:16802741)	(fliM) flagellar motor switch protein FliM [<beta>-GlcNAc (AI147)] [Listeria monocytogenes EGD-e]	-	-	-
	VFG043545(gi:218560235)	(ECS88_3547) lipoprotein NlpI [NlpI (AI331)] [Escherichia coli O45:K1:H7 str. S88]	yes	ECs4044	-
	VFG043761(gi:433461)	(slt-IIcA) shiga-like toxin [SLTII (TX081)] [Citrobacter freundii str. LM76]	yes	ECs1205	7.29927
	VFG043979(gi:145567)	(cba) colicin B [colicin B (TX380)] [Escherichia coli]	-	-	-
	VFG044159(gb|NP_752602)	(fes) enterobactin/ferric enterobactin esterase [enterobactin (IA019)] [Escherichia coli CFT073]	-	-	-
	VFG044165(gb|NP_752609)	(entS) enterobactin exporter, iron-regulated [enterobactin (IA019)] [Escherichia coli CFT073]	yes	ECs0630	4
	VFG044171(gi:26248334)	(hma) putative outer membrane receptor for iron compound or colicin [direct heme uptake system (IA048)] [Escherichia coli CFT073]	-	ECs2792	0.465766
	VFG044172(gb|NP_756180)	(chuV) ATP-binding hydrophilic protein ChuV [Chu (VF0227)] [Escherichia coli CFT073]	yes	ECs4387	1.2987
	VFG045792	(csgB) minor curlin subunit CsgB [Curli fibers (CVF822)] [Escherichia coli O25b:H4-ST131]	yes	ECs1419	-
	VFG045916	(elfG) putative fimbrial-like protein ElfG [E.coli laminin-binding fimbriae (ELF) (CVF824)] [Escherichia coli VR50]	yes	ECs1025	5.10204
