# Supplementary material for: Whole genome shotgun sequencing revealed highly polymorphic genome regions and genes in Escherichia coli O157:H7 isolates collected from a single feedlot
Source: PLoS One. 2018 Aug 28;13(8):e0202775. doi: 10.1371/journal.pone.0202775 (PMC6112667; doi:10.1371/journal.pone.0202775)
Supplement: S2 Text — (TXT) [file pone.0202775.s010.txt]

(((KSU219:0.00013,((((KSU010:0.00013,KSU066:0.00013)0.745:0.00013,(KSU236:0.00013,(KSU139:0.00013,KSU153:0.00013)0.560:0.00013)0.489:0.00013)0.546:0.00013,((((KSU001:0.00013,(((KSU152:0.00013,(KSU130:0.00013,(((((((KSU216:0.00013,(((KSU155:0.00013,KSU217:0.00013)0.909:0.00013,KSU120:0.00013)0.778:0.00013,(KSU151:0.00013,(KSU188:0.00013,KSU189:0.00013)0.915:0.00013)0.435:0.00013)0.575:0.00013)0.539:0.00013,KSU004:0.00013)0.159:0.00013,KSU243:0.00013)0.052:0.00013,KSU176:0.00013)0.523:0.00013,KSU271:0.00013)0.436:0.00013,KSU036:0.00013)0.897:0.00013,KSU051:0.00013)0.482:0.00013)0.089:0.00013)0.765:0.00013,KSU125:0.00013)0.772:0.00013,((((KSU171:0.00013,KSU257:0.00013)0.395:0.00013,KSU174:0.00013)0.786:0.00013,((KSU167:0.00013,((KSU177:0.00013,((KSU034:0.00013,(KSU235:0.00013,KSU127:0.00013)0.270:0.00013)0.449:0.00013,(((KSU067:0.00013,(KSU134:0.00013,KSU192:0.00013)0.118:0.00013)0.755:0.00013,KSU017:0.00013)0.831:0.00013,KSU246:0.00013)0.503:0.00013)0.488:0.00013)0.231:0.00013,((KSU262:0.00013,(((KSU230:0.00013,((KSU238:0.00013,(KSU261:0.00013,(KSU258:0.00013,(KSU069:0.00013,KSU265:0.00013)0.918:0.00013)0.377:0.00013)0.882:0.00013)0.690:0.00013,((KSU256:0.00013,KSU045:0.00013)0.631:0.00013,((((KSU008:0.00013,((KSU242:0.00013,(KSU044:0.00013,KSU043:0.00013)0.635:0.00013)0.814:0.00013,(KSU233:0.00013,((KSU016:0.00013,(KSU229:0.00013,((((KSU018:0.00013,KSU220:0.00013)0.135:0.00013,(KSU244:0.00013,(KSU168:0.00013,((((KSU118:0.00013,(KSU014:0.00013,KSU136:0.00013)0.336:0.00013)0.817:0.00013,KSU123:0.00013)0.426:0.00013,KSU248:0.00013)0.611:0.00013,KSU031:0.00013)0.334:0.00013)0.301:0.00013)0.795:0.00013)0.866:0.00013,KSU172:0.00013)0.849:0.00013,((KSU225:0.00013,(KSU228:0.00013,(KSU223:0.00013,KSU119:0.00013)0.436:0.00013)0.050:0.00013)0.929:0.00013,(KSU006:0.00013,KSU260:0.00013)0.620:0.00013)0.420:0.00013)0.342:0.00013)0.463:0.00013)0.094:0.00013,(KSU038:0.00013,(KSU041:0.00013,KSU226:0.00013)0.734:0.00013)0.502:0.00013)0.684:0.00013)0.404:0.00013)0.320:0.00013)0.576:0.00013,KSU169:0.00013)0.398:0.00013,KSU033:0.00013)0.472:0.00013,(((KSU195:0.00013,(KSU015:0.00013,(((KSU012:0.00013,KSU285:0.00013)0.839:0.00013,(KSU019:0.00013,KSU259:0.00013)0.338:0.00013)0.269:0.00013,KSU075:0.00013)0.571:0.00013)0.448:0.00013)0.500:0.00013,(KSU064:0.00013,((KSU062:0.00013,(KSU065:0.00013,(KSU090:0.00013,KSU092:0.00013)0.919:0.00013)0.645:0.00013)0.618:0.00013,((KSU074:0.00013,(KSU089:0.00013,KSU091:0.00013)0.545:0.00013)0.793:0.00013,KSU035:0.00013)0.611:0.00013)0.262:0.00013)0.404:0.00013)0.494:0.00013,KSU234:0.00013)0.221:0.00013)0.686:0.00013)0.415:0.00013)0.291:0.00013)0.689:0.00013,(KSU046:0.00013,(KSU224:0.00013,(KSU020:0.00013,KSU068:0.00013)0.668:0.00013)0.434:0.00013)0.419:0.00013)0.738:0.00013,(KSU218:0.00013,((KSU056:0.00013,((KSU194:0.00013,(((((KSU187:0.00013,(KSU270:0.00013,((((KSU247:0.00013,KSU023:0.00013)1.000:0.00013,KSU237:0.00013)0.190:0.00013,KSU272:0.00013)0.696:0.00013,(KSU193:0.00013,KSU190:0.00013)0.548:0.00013)0.210:0.00013)0.331:0.00013)0.110:0.00013,KSU268:0.00013)0.274:0.00013,KSU273:0.00013)0.777:0.00013,(((((KSU137:0.00013,((GCA_000178795_1_ASM17879v1_genomic:0.00013,GCA_000193955_2_ASM19395v2_genomic:0.00030)1.000:0.00032,(((((GCA_000172055_1_ASM17205v1_genomic:0.00153,((KSU231:0.00013,(KSU266:0.00013,(((KSU241:0.00013,((((KSU240:0.00013,KSU182:0.00013)0.768:0.00013,((((KSU113:0.00013,(KSU116:0.00013,KSU117:0.00013)0.548:0.00013)0.775:0.00013,((KSU290:0.00013,(KSU114:0.00013,(KSU106:0.00013,(KSU081:0.00013,KSU292:0.00013)0.939:0.00013)0.600:0.00013)0.250:0.00013)0.757:0.00013,KSU310:0.00013)0.734:0.00013)0.801:0.00013,((KSU213:0.00013,((((KSU311:0.00013,(KSU103:0.00013,KSU105:0.00013)0.967:0.00013)0.832:0.00013,((KSU104:0.00013,KSU308:0.00013)0.978:0.00013,KSU309:0.00013)0.842:0.00013)0.254:0.00013,KSU312:0.00013)0.871:0.00013,KSU215:0.00013)0.813:0.00013)0.923:0.00013,KSU214:0.00013)0.771:0.00013)0.701:0.00013,((((KSU180:0.00013,(KSU269:0.00013,KSU028:0.00013)0.463:0.00013)0.609:0.00013,KSU173:0.00013)0.655:0.00013,KSU178:0.00013)0.531:0.00013,KSU179:0.00013)0.497:0.00013)0.161:0.00013)0.574:0.00013,KSU026:0.00013)0.857:0.00013,(KSU181:0.00013,KSU291:0.00013)0.773:0.00013)0.109:0.00013)0.603:0.00013,KSU025:0.00013)0.895:0.00013,KSU232:0.00013)0.678:0.00013)0.811:0.00013)1.000:0.00073,(GCA_000192685_2_ASM19268v2_genomic:0.00034,((GCA_000267425_2_ASM26742v2_genomic:0.00013,GCA_000618025_1_EcK1420_genomic:0.00032)1.000:0.00056,(GCA_000617445_2_Ec06-3745_genomic:0.00074,GCA_000618105_2_EcF6142_genomic:0.00048)0.999:0.00018)0.958:0.00013)0.975:0.00013)1.000:0.00074)1.000:0.00065,(((GCA_000617725_2_Ec07-3391_genomic:0.00044,GCA_000618065_2_EcF7384_genomic:0.00027)1.000:0.00052,(((GCA_000178695_1_ASM17869v1_genomic:0.00042,GCA_001558995_2_ASM155899v2_genomic:0.00038)0.912:0.00013,((((((GCA_000171955_1_ASM17195v1_genomic:0.00025,(GCA_000178775_1_ASM17877v1_genomic:0.00013,GCA_000178755_1_ASM17875v1_genomic:0.00013)0.359:0.00013)0.014:0.00013,GCA_000178735_1_ASM17873v1_genomic:0.00013)0.184:0.00013,(GCA_000181755_1_ASM18175v1_genomic:0.00013,(((GCA_000171915_1_ASM17191v1_genomic:0.00047,GCA_000171935_1_ASM17193v1_genomic:0.00028)0.947:0.00013,GCA_000178715_1_ASM17871v1_genomic:0.00013)0.790:0.00013,(GCA_000181735_1_ASM18173v1_genomic:0.00018,GCA_000181775_1_ASM18177v1_genomic:0.00013)0.936:0.00013)0.611:0.00013)0.919:0.00013)0.192:0.00013,GCA_000022225_1_ASM2222v1_genomic:0.00013)1.000:0.00038,(GCA_000021125_1_ASM2112v1_genomic:0.00014,(GCA_000155005_1_ASM15500v1_genomic:0.00046,GCA_000618745_1_EcK5418_genomic:0.00071)0.917:0.00013)0.863:0.00013)0.808:0.00013,GCA_000730345_1_ASM73034v1_genomic:0.00069)0.984:0.00014)0.882:0.00013,((((GCA_000618625_1_EcK4406_genomic:0.00036,(GCA_000171995_1_ASM17199v1_genomic:0.00021,(GCA_000171975_1_ASM17197v1_genomic:0.00042,(GCA_000617965_1_EcK4405_genomic:0.00112,GCA_000618685_1_EcK4527_genomic:0.00032)0.988:0.00042)0.900:0.00012)0.987:0.00011)0.999:0.00065,GCA_000616365_1_Ec2011EL-1107_genomic:0.00131)1.000:0.00028,(((GCA_000614085_2_Ec2011EL-2288_genomic:0.00016,GCA_000619165_1_Ec2009EL1913_genomic:0.00078)0.991:0.00019,((GCA_000178315_1_ASM17831v1_genomic:0.00029,GCA_000618945_2_Ec2011EL-2290_genomic:0.00039)0.982:0.00013,(GCA_000614685_2_Ec2011EL-2289_genomic:0.00033,(GCA_000618145_2_EcF7410_genomic:0.00048,(GCA_000614405_2_Ec2011EL-2287_genomic:0.00041,(GCA_000619405_1_EcK6676_genomic:0.00029,GCA_000619425_1_EcK6687_genomic:0.00043)1.000:0.00067)0.988:0.00018)0.927:0.00013)0.897:0.00013)0.527:0.00013)0.256:0.00013,(GCA_000614305_2_Ec2011EL-2286_genomic:0.00020,GCA_000747455_1_O157_T154306_454_genomic:0.00031)0.987:0.00017)0.989:0.00017)0.751:0.00011,(GCA_000619665_1_Ec08-4529_genomic:0.00037,GCA_000803705_1_ASM80370v1_genomic:0.00092)0.997:0.00023)0.906:0.00011)1.000:0.00039)1.000:0.00196,(GCA_000978845_1_ASM97884v1_genomic:0.00101,((GCA_000618445_1_EcK1921_genomic:0.00052,GCA_000618465_1_EcK1927_genomic:0.00059)1.000:0.00101,(GCA_000614345_2_Ec2011EL-2312_genomic:0.00048,GCA_000618985_2_Ec2011EL-2313_genomic:0.00041)0.934:0.00013)1.000:0.00089)1.000:0.00148)1.000:0.00101)1.000:0.00284,((((GCA_000187385_2_ASM18738v2_genomic:0.01131,(((GCA_000827105_1_ASM82710v1_genomic:0.21995,((GCA_000392575_1_TG1203D3338_genomic:0.10942,(GCA_000618005_2_Ec98-3133_genomic:0.03782,k12:0.02971)1.000:0.08228)1.000:0.13479,((GCA_000835045_1_ASM83504v1_genomic:0.00151,GCA_000835055_1_734_3_genomic:0.00032)1.000:0.16183,(GCA_000619245_1_Ec2009C-3299_genomic:0.10521,(GCA_000617365_2_Ec06-3501_genomic:0.10468,(GCA_000247665_4_EcoliT22_2_0_genomic:0.00013,GCA_001953095_1_ASM195309v1_genomic:0.00015)1.000:0.09099)1.000:0.02341)1.000:0.07123)1.000:0.08126)1.000:0.21612)1.000:0.34453,(GCA_000187345_2_ASM18734v2_genomic:0.01038,(GCA_000187365_2_ASM18736v2_genomic:0.00896,(GCA_000245515_1_ASM24551v1_genomic:0.00496,(GCA_000025165_1_ASM2516v1_genomic:0.00069,GCA_000617385_1_Ec06-3555_genomic:0.00103)1.000:0.00401)1.000:0.00397)1.000:0.00691)1.000:0.01060)1.000:0.01573,(GCA_000187325_2_ASM18732v2_genomic:0.00095,(GCA_000187305_2_ASM18730v2_genomic:0.00047,GCA_000234215_2_ASM23421v2_genomic:0.00027)0.994:0.00033)1.000:0.00851)0.794:0.00010)1.000:0.00704,(GCA_000187285_4_ASM18728v4_genomic:0.00414,GCA_000614885_2_Ec2010C-4979C1_genomic:0.00534)1.000:0.00396)1.000:0.00750,(GCA_001753445_1_ASM175344v1_genomic:0.00032,((GCA_001939185_1_ASM193918v1_genomic:0.00016,(GCA_001753465_1_ASM175346v1_genomic:0.00013,GCA_001753505_1_ASM175350v1_genomic:0.00013)0.996:0.00010)0.945:0.00013,(GCA_001753565_1_ASM175356v1_genomic:0.00020,GCA_001753525_1_ASM175352v1_genomic:0.00026)0.810:0.00013)0.922:0.00013)1.000:0.00427)1.000:0.00133,(((GCA_000747445_1_O157_09BKT048303_454_genomic:0.00242,((KSU201:0.00013,(KSU203:0.00013,((((KSU279:0.00013,(((KSU207:0.00013,((((((KSU304:0.00013,(KSU287:0.00013,((KSU204:0.00013,(KSU209:0.00013,KSU084:0.00013)0.178:0.00013)0.811:0.00013,KSU286:0.00013)0.808:0.00013)0.007:0.00013)0.269:0.00013,KSU281:0.00013)0.100:0.00013,KSU211:0.00013)0.383:0.00013,KSU303:0.00013)0.225:0.00013,KSU210:0.00013)0.570:0.00013,(KSU306:0.00013,(KSU288:0.00013,(KSU282:0.00013,KSU275:0.00013)0.199:0.00013)0.942:0.00013)0.223:0.00013)0.376:0.00013)0.651:0.00013,KSU205:0.00013)0.049:0.00013,(KSU212:0.00013,(KSU208:0.00013,KSU202:0.00013)0.843:0.00013)0.630:0.00013)0.405:0.00013)0.206:0.00013,(KSU094:0.00013,KSU200:0.00013)0.740:0.00013)0.729:0.00013,KSU307:0.00013)0.283:0.00013,KSU199:0.00013)0.328:0.00013)0.750:0.00013)0.989:0.00010,(KSU126:0.00013,(KSU003:0.00013,(KSU002:0.00013,(((((KSU102:0.00013,(KSU101:0.00013,(KSU294:0.00013,((KSU077:0.00013,(KSU079:0.00013,(KSU078:0.00013,KSU298:0.00013)0.533:0.00013)0.497:0.00013)0.470:0.00013,(KSU295:0.00013,(((KSU297:0.00013,KSU098:0.00013)0.267:0.00013,(KSU082:0.00013,KSU100:0.00013)0.675:0.00013)0.567:0.00013,KSU299:0.00013)0.659:0.00013)0.415:0.00013)0.126:0.00013)0.265:0.00013)0.286:0.00013)0.516:0.00013,KSU301:0.00013)0.472:0.00013,KSU302:0.00013)0.710:0.00013,(KSU097:0.00013,(KSU300:0.00013,KSU095:0.00013)0.866:0.00013)0.570:0.00013)0.703:0.00013,((KSU099:0.00013,KSU024:0.00013)0.596:0.00013,KSU022:0.00013)0.890:0.00013)0.805:0.00013)0.492:0.00013)0.752:0.00013)0.893:0.00013)1.000:0.00332)1.000:0.00060,(GCA_001006425_1_ASM100642v1_genomic:0.00252,(((GCA_001651925_1_ASM165192v1_genomic:0.00013,(GCA_001651945_1_ASM165194v1_genomic:0.00013,GCA_001651965_1_ASM165196v1_genomic:0.00013)0.913:0.00013)1.000:0.00121,(((GCA_000175735_1_ASM17573v1_genomic:0.00025,GCA_001695515_1_ASM169551v1_genomic:0.00021)1.000:0.00064,GCA_000175755_1_ASM17575v1_genomic:0.00125)0.880:0.00034,GCA_000172035_1_ASM17203v1_genomic:0.00048)0.658:0.00040)1.000:0.00168,(GCA_000619045_2_Ec2009C-4258_genomic:0.00228,GCA_000513035_1_E__coli_O157_genomic:0.00110)0.903:0.00011)1.000:0.00093)0.999:0.00033)1.000:0.00228,(GCA_000619685_2_Ec08-4540_genomic:0.00396,(GCA_000747465_1_O157_08BKT61141_454_genomic:0.00120,(GCA_001650275_1_ASM165027v1_genomic:0.00013,GCA_001650295_1_ASM165029v1_genomic:0.00013)1.000:0.00148)1.000:0.00335)0.995:0.00018)0.944:0.00032)1.000:0.00120)1.000:0.00098,((GCA_000321145_1_ASM32114v1_genomic:0.00237,GCA_000978815_1_ASM97881v1_genomic:0.00438)1.000:0.00106,(GCA_000747505_1_O157_09BKT002497_454_genomic:0.00321,((GCA_001440045_1_ASM144004v1_genomic:0.00013,(GCA_001307215_1_ASM130721v1_genomic:0.00013,GCA_001432195_1_WS4678_genomic:0.00013)0.846:0.00013)1.000:0.00192,(((((GCA_000948445_1_ASM94844v1_genomic:0.00013,(((GCA_000006665_1_ASM666v1_genomic:0.00043,GCA_001432175_2_WS4435_final_V2_genomic:0.00013)0.166:0.00013,GCA_000732965_1_ASM73296v1_genomic:0.00013)0.298:0.00013,GCA_001516935_2_ASM151693v2_genomic:0.00013)0.843:0.00013)1.000:0.00042,GCA_000618925_2_EcK7140_genomic:0.00113)0.837:0.00014,(GCA_000614805_2_EcF7350_genomic:0.00017,GCA_000618225_2_EcF7377_genomic:0.00013)1.000:0.00105)0.982:0.00016,GCA_000618185_1_EcG5303_genomic:0.00233)0.608:0.00015,(((GCA_000617705_2_Ec06-4039_genomic:0.00044,((GCA_000632555_1_Ec2010EL-2044_genomic:0.00067,GCA_000632655_1_Ec2010EL-2045_genomic:0.00037)1.000:0.00085,(GCA_000618565_1_EcK2845_genomic:0.00190,(GCA_000618545_1_EcK2622_genomic:0.00016,GCA_000618585_1_EcK2854_genomic:0.00019)0.693:0.00013)1.000:0.00216)0.874:0.00014)1.000:0.00051,(GCA_000618805_1_EcK5453_genomic:0.00061,((((GCA_000618825_1_EcK5467_genomic:0.00057,(GCA_000618885_1_EcK5460_genomic:0.00042,GCA_000618785_1_EcK5449_genomic:0.00065)0.129:0.00017)0.925:0.00016,GCA_000618865_1_EcK5607_genomic:0.00050)0.924:0.00028,(GCA_000618845_1_EcK5602_genomic:0.00051,GCA_000618765_1_EcK5448_genomic:0.00073)0.777:0.00028)0.838:0.00037,GCA_000619445_1_EcK5609_genomic:0.00039)0.308:0.00021)1.000:0.00155)0.929:0.00019,(GCA_000618285_2_EcH2498_genomic:0.00068,((((GCA_001753485_1_ASM175348v1_genomic:0.00036,(GCA_000618305_2_EcF6750_genomic:0.00017,(GCA_000618045_1_EcF6749_genomic:0.00013,GCA_000618265_2_EcF6751_genomic:0.00010)0.140:0.00013)0.999:0.00042)0.983:0.00022,GCA_000616585_2_Ec08-3037_genomic:0.00058)0.841:0.00013,(GCA_000618425_1_EcK1792_genomic:0.00026,((GCA_000618485_1_EcK2188_genomic:0.00029,((GCA_000618665_1_EcK2324_genomic:0.00020,GCA_000618365_1_EcK1793_genomic:0.00024)0.762:0.00013,((GCA_000618345_1_EcK1845_genomic:0.00034,GCA_000618505_1_EcK2191_genomic:0.00025)0.452:0.00013,GCA_000618385_1_EcK1795_genomic:0.00022)0.143:0.00013)0.811:0.00013)0.944:0.00013,((GCA_000618325_1_EcK1796_genomic:0.00022,GCA_000618525_1_EcK2581_genomic:0.00019)0.947:0.00013,GCA_000618645_1_EcK2192_genomic:0.00167)0.615:0.00013)0.645:0.00013)1.000:0.00078)1.000:0.00035,(((((GCA_000619365_1_EcK5852_genomic:0.00062,GCA_000616745_1_EcK5806_genomic:0.00057)0.994:0.00016,(GCA_000618245_1_EcH2495_genomic:0.00024,((GCA_000618605_1_EcK4396_genomic:0.00057,(GCA_000155125_1_ASM15512v1_genomic:0.00013,GCA_000172015_1_ASM17201v1_genomic:0.00053)0.436:0.00013)0.999:0.00033,(GCA_000616425_2_Ec2011EL-2091_genomic:0.00013,((((((GCA_000616525_2_Ec2011EL-2097_genomic:0.00013,((GCA_000616445_2_Ec2011EL-2092_genomic:0.00013,GCA_000616545_2_Ec2011EL-2098_genomic:0.00013)0.967:0.00013,GCA_000616465_2_Ec2011EL-2093_genomic:0.00013)0.903:0.00013)0.902:0.00013,GCA_000616405_2_Ec2011EL-2090_genomic:0.00013)0.869:0.00013,GCA_000616485_2_Ec2011EL-2094_genomic:0.00013)0.929:0.00013,GCA_000615695_1_Ec2011EL-2101_genomic:0.00017)0.837:0.00014,GCA_000616705_2_Ec2011EL-2099_genomic:0.00013)0.874:0.00013,GCA_000616505_2_Ec2011EL-2096_genomic:0.00013)0.993:0.00021)1.000:0.00052)1.000:0.00027)1.000:0.00024)0.862:0.00013,(GCA_001753545_1_ASM175354v1_genomic:0.00032,(GCA_000008865_1_ASM886v1_genomic:0.00047,GCA_000192665_2_ASM19266v2_genomic:0.00013)1.000:0.00024)1.000:0.00024)1.000:0.00050,(((GCA_000617665_2_Ec07-3091_genomic:0.00031,GCA_000619145_1_Ec2009EL1449_genomic:0.00064)0.823:0.00010,GCA_000616645_2_Ec08-4169_genomic:0.00044)0.989:0.00011,(GCA_000614965_1_Ec2009EL1705_genomic:0.00059,(GCA_000619385_1_EcK6590_genomic:0.00036,(GCA_000616605_2_Ec08-3527_genomic:0.00082,GCA_000615015_1_Ec2009EL2109_genomic:0.00039)0.954:0.00011)0.875:0.00013)1.000:0.00039)0.959:0.00013)0.310:0.00015,GCA_000392555_1_TG1203D3337_genomic:0.00091)0.984:0.00020)0.951:0.00017)0.962:0.00017)1.000:0.00043)0.973:0.00026)1.000:0.00366)0.995:0.00064)1.000:0.00069)1.000:0.00269,((KSU263:0.00013,KSU264:0.00013)1.000:0.00105,(GCA_000614255_1_Ec2011EL-2114_genomic:0.00033,(GCA_000616035_2_Ec2011EL-2111_genomic:0.00020,(((GCA_000616075_2_Ec2011EL-2112_genomic:0.00011,GCA_000614645_2_Ec2011EL-2113_genomic:0.00017)0.897:0.00013,GCA_000615925_2_Ec2011EL-2107_genomic:0.00013)0.406:0.00013,(((GCA_000616005_2_Ec2011EL-2109_genomic:0.00013,(GCA_000615865_2_Ec2011EL-2106_genomic:0.00026,GCA_000615785_2_Ec2011EL-2104_genomic:0.00015)0.676:0.00013)0.507:0.00013,GCA_000615745_2_Ec2011EL-2103_genomic:0.00018)0.794:0.00013,(GCA_000615815_2_Ec2011EL-2105_genomic:0.00013,GCA_000615965_2_Ec2011EL-2108_genomic:0.00010)0.727:0.00010)0.233:0.00013)0.807:0.00013)0.625:0.00015)1.000:0.00047)1.000:0.00162)1.000:0.00043)1.000:0.00090)1.000:0.00013,KSU141:0.00013)0.596:0.00013,((KSU135:0.00013,KSU175:0.00013)0.895:0.00013,KSU007:0.00013)0.278:0.00013)0.947:0.00013,(((KSU070:0.00013,KSU072:0.00013)0.874:0.00013,(KSU250:0.00013,(((KSU251:0.00013,KSU039:0.00013)0.742:0.00013,(KSU227:0.00013,(KSU278:0.00013,(KSU296:0.00013,(KSU037:0.00013,KSU277:0.00013)0.399:0.00013)0.804:0.00013)0.567:0.00013)0.646:0.00013)0.560:0.00013,KSU274:0.00013)0.558:0.00013)0.632:0.00013)0.265:0.00013,(KSU096:0.00013,(KSU093:0.00013,(KSU071:0.00013,KSU249:0.00013)0.359:0.00013)0.798:0.00013)0.804:0.00013)0.786:0.00013)0.040:0.00013,KSU027:0.00013)0.003:0.00013)0.122:0.00013,KSU221:0.00013)0.697:0.00013)0.445:0.00013,KSU280:0.00013)0.449:0.00013)0.234:0.00013,KSU049:0.00013)0.498:0.00013)0.454:0.00013)0.592:0.00013)0.157:0.00013,(KSU133:0.00013,KSU170:0.00013)0.607:0.00013)0.682:0.00013)0.107:0.00013)0.219:0.00013,((KSU073:0.00013,(KSU122:0.00013,KSU197:0.00013)0.952:0.00013)0.497:0.00013,KSU087:0.00013)0.564:0.00013)0.384:0.00013)0.603:0.00013,(((KSU252:0.00013,KSU289:0.00013)0.907:0.00013,KSU253:0.00013)1.000:0.00013,KSU254:0.00013)0.758:0.00013)0.879:0.00013)0.049:0.00013)0.315:0.00013,(KSU140:0.00013,KSU128:0.00013)0.668:0.00013)0.254:0.00013,KSU131:0.00013)0.608:0.00013,KSU132:0.00013)0.033:0.00013)0.381:0.00013,(KSU267:0.00013,((KSU111:0.00013,((KSU112:0.00013,KSU109:0.00013)0.855:0.00013,(KSU110:0.00013,(KSU107:0.00013,KSU108:0.00013)0.598:0.00013)0.511:0.00013)0.297:0.00013)0.598:0.00013,KSU305:0.00013)0.461:0.00013)0.730:0.00013)0.463:0.00013)0.413:0.00013,((KSU060:0.00013,(KSU048:0.00013,(KSU085:0.00013,(KSU057:0.00013,KSU196:0.00013)0.665:0.00013)0.453:0.00013)0.587:0.00013)0.810:0.00013,(((((KSU245:0.00013,(KSU011:0.00013,(KSU293:0.00013,(KSU059:0.00013,(KSU030:0.00013,(KSU080:0.00013,KSU138:0.00013)0.706:0.00013)0.960:0.00013)0.356:0.00013)0.863:0.00013)0.525:0.00013)0.511:0.00013,KSU005:0.00013)0.203:0.00013,(KSU239:0.00013,(KSU042:0.00013,KSU076:0.00013)0.437:0.00013)0.786:0.00013)0.546:0.00013,KSU047:0.00013)0.767:0.00013,KSU040:0.00013)0.359:0.00013)0.848:0.00013)0.829:0.00013,KSU283:0.00013,(((KSU063:0.00013,((KSU053:0.00013,((KSU055:0.00013,(KSU054:0.00013,(KSU013:0.00013,(KSU029:0.00013,(KSU086:0.00013,(KSU050:0.00013,KSU284:0.00013)0.257:0.00013)0.225:0.00013)0.498:0.00013)0.306:0.00013)0.188:0.00013)0.510:0.00013,KSU052:0.00013)0.189:0.00013)0.562:0.00013,((((KSU009:0.00013,(KSU222:0.00013,KSU276:0.00013)0.854:0.00013)0.761:0.00013,KSU083:0.00013)0.151:0.00013,(KSU164:0.00013,KSU032:0.00013)0.701:0.00013)0.910:0.00013,KSU061:0.00013)0.342:0.00013)0.321:0.00013)0.679:0.00013,KSU058:0.00013)0.738:0.00013,KSU088:0.00013)0.491:0.00013);
